# Supplementary material for: Within-Host Microevolution of Pseudomonas aeruginosa Urinary Isolates: A Seven-Patient Longitudinal Genomic and Phenotypic Study
Source: Front Microbiol. 2021 Jan 14;11:611246. doi: 10.3389/fmicb.2020.611246 (PMC7840598; doi:10.3389/fmicb.2020.611246)
Supplement: Supplementary file 1 [file Table_1.XLSX]

## Sheet: Feuil1
	Supplementary Table S1. Primers for PCR amplification
	Primers	Sequence (5'→3')	G+C content (%)	Tm (°C)	Isolates with genomic deletion	Isolates without genomic deletion (negative control)
	A-1F	ATGTGGAGATCATGCGTTCC	50	57	A-III-3 A-III-5	A-I-1 A-III-1
	A-2F	AATGGACGCGAGAGAAAGAC	50	57
	A-1R	GTCCCACTTTCTCCATCGTC	55	59
	A-2R	CTGGACGCTCATCTTGAAATG	48	58
	D-1F	CTATGCGAAGTGCCATCATC	50	60	D-II-2 D-II-3 D-II-4 D-II-5	D-I-1 D-II-1
	D-2F	TAGGGCGTGTCTCGAAACCCT	57	62
	D-1R	CCCAACACCACGCCTATCTC	60	62
	D-2R	TTCATCCGCAACGCAATCAC	50	60
	F-1F	TCAAGCTGCAACCAATGTAC	45	58	F-II-1 F-II-2 F-II-3 F-II-4 F-II-5	F-I-1 F-I-5
	F-2F	TGCTGGTGCTGCATTTCCTG	55	62
	F-1R	ACAACGGATCGAAATCCTCG	50	60
	F-2R	GGATTTCGATAGCCGGGAAC	55	62
