# Supplementary material for: Within-Host Microevolution of Pseudomonas aeruginosa Urinary Isolates: A Seven-Patient Longitudinal Genomic and Phenotypic Study
Source: Front Microbiol. 2021 Jan 14;11:611246. doi: 10.3389/fmicb.2020.611246 (PMC7840598; doi:10.3389/fmicb.2020.611246)
Supplement: Supplementary file 2 [file Table_2.XLSX]

## Sheet: Feuil1
	Supplementary Table S2. Clinical context associated with P. aeruginosa isolates studied
	Letters identify patients. Roman numerals correspond to urine sample numbers in the series collected from the patient.
	a Urinary comorbidity includes neurogenic bladder, benign prostate hypertrophy, urinary tract diversion, and renal transplant
	b Immunocompromised conditions include immunodepression (like AIDS, lymphoma, leukemia) or immunosuppressor treatment
	c Days (D) between the given urine sample and the first one
	* indicates urinary catheterization
	Y: yes; N: no; UTI: urinary tract infection; AB: asymptomatic bacteriuria
	Patient			A	B	C	D	E	F	G
	Urinary comorbidity a			N	Neurogenic bladder Urinary diversion	Benign prostatic hyperplasia	Benign prostatic hyperplasia	Renal trasplant	Genitourinary abnormality Urinary diversion	Nephrolithiasis
	Immunocompromised conditions b			Leukemia	Myelodisplasic syndrome	N	Immunosuppressor treatment	Immunosuppressor treatment	N	N
		Urine sample I	Clinical context [time] c	UTI [D0]	AB* [D0]	UTI* [D0]	AB [D0]	UTI* [D0]	AB* [D0]	UTI* [D0]
			Antibiotic therapy during the previous 6 months	Penicillin	Penicillin Cephalosporin Carbapenem Fluoroquinolone Glycopeptides Polymyxine	Penicillin Cephalosporin	Sulfamide	Sulfamide	Penicillin Cephalosporin Fosfomycin Carbapenem	Penicillin Cephalosporin Aminoglycosides Glycopeptide
			Context of urine sample	UTI	Perineal bedsore	Sepsis	Pre-surgical diagnosis	UTI	Follow-up of a uropathy	Sepsis
		Urine sample II	Clinical context [time] c	UTI [D14]	AB* [D33]	UTI* [D48]	AB [D259]	AB [D28]	UTI* [D113]	AB* [D46]
			Change of urinary catheterization since the previous urine sample		N	Y			5 self survey/day	Y
			Antibiotic therapy during the previous 6 months	Penicillin Cephalosporin Fluoroquinolone	Penicillin	Penicillin Cephalosporin	Sulfamide	Penicillin Sulfamide	Fosfomycin Carbapenem	N
			Context of urine sample	UTI	Biological inflammatory syndrome	Sepsis	Ferbile syndrome	Follow-up post renal transplant	UTI	Bedsore nearby the urinary catheter
		Urine sample III	Clinical context [time] c	AB [D82]	AB* [D296]			AB [D70]		AB* [D90]
			Change of urinary catheterization since the previous urine sample		N					Y
			Antibiotic therapy during the previous 6 months	N	Carbapenem Floroquinolone Glycopeptide			Sulfamide		N
			Context of urine sample	Febrile syndrome	Febrile syndrome			Follow-up post renal transplant		Dysfunctionment of urinary catheter
		Urine sample IV	Clinical context [time] c		AB* [D362]			AB [D81]		UTI* [D271]
			Change of urinary catheterization since the previous urine sample		Y					Y
			Antibiotic therapy during the previous 6 months		Penicillin Carbapenem Aminoglycoside			Sulfamide		Penicillin Cephalosporin Macrolide
			Context of urine sample		Febrile syndrome			Follow-up post renal transplant		UTI and sepsis
		Urine sample V	Clinical context [time] c		AB* [D488]
			Change of urinary catheterization since the previous urine sample		N
			Antibiotic therapy during the previous 6 months		Fluoroquinolones
			Context of urine sample		Fever
