# Supplementary material for: Within-Host Microevolution of Pseudomonas aeruginosa Urinary Isolates: A Seven-Patient Longitudinal Genomic and Phenotypic Study
Source: Front Microbiol. 2021 Jan 14;11:611246. doi: 10.3389/fmicb.2020.611246 (PMC7840598; doi:10.3389/fmicb.2020.611246)
Supplement: Supplementary file 3 [file Table_3.XLSX]

## Sheet: Feuil1
	Supplementary Table S3. Antimicrobial resistance profiles
	TIC: ticarcillin; TCC: ticarcilline-clavulanate; PIL: piperacillin; PTZ: piperacillin-tazobactam; CZD: ceftazidime; FEP: cefepime; ATM: aztreonam; IMP: imipenem; MEM: meropenem; GMN: gentamicin; TMN: tobramycin; AKN:amikacin; LVX: levofloxacin; CIP: ciprofloxacin
	QRDR : Quinolone Resistant Determining Region
	Isolates	Antimicrobial susceptibility																PA3168 gyrA	PA0004 gyrB	PA4964 parC	PA4967 parE	PA4109 ampR	PA4110 ampC	PA4522 ampD	PA3047 dacB	PA0424 mexR	PA3721 nalC	PA3574 nalD	PA2020 mexZ	PA2491 mexS	PA2492 mexT	PA4600 nfxB	PA0958 oprD	PA1799 parR	PA1798 parS	PA5471	PA4315 mvaT
		TIC	TCC	PIL	PTZ	CZD	FEP	ATM	IMP	MEM	GMN	TMN	AKN	LVX	CIP	AMR profiles	Probable mechanism identified by phenotypic analyses
	A-I-1	R	R	R	R	S	R	I	I	S	R	R	R	R	R	XDR	Oxacillinase, inactivation of the OprD porin gene, aminoglycosides modifying enzymes	T83I, V671I, G860S, D893E, A900G, S903A, E909del, S910del	/	S87W	/	G283E	T105A	G148A	/	V126E	G71E	/	/	D249N	Q80*F	/	V127L, E185Q, P186G, V189T, E202Q, I210A, E230K, S240T, N262T, T276A, A281G, K296Q, Q301E, R310E, G312R, A315G, L347M, M372V, S373del, N375S, N376S, V377S, G378S, K380del, N381A, Y382G, G383L, S403A, Q424E	/	L137P, H398R	L88P, V243A, D161G, H182Q	/
	A-I-2	R	R	R	R	S	R	S	I	S	R	R	R	R	R	MDR	Oxacillinase, inactivation of the OprD porin gene, aminoglycosides modifying enzymes
	A-I-3	R	R	R	R	S	R	S	I	S	R	R	R	R	R	MDR	Oxacillinase, inactivation of the OprD porin gene, aminoglycosides modifying enzymes
	A-I-4	R	R	R	R	S	R	S	I	S	R	R	R	R	R	MDR	Oxacillinase, inactivation of the OprD porin gene, aminoglycosides modifying enzymes
	A-I-5	R	R	R	R	S	R	S	I	S	R	R	R	R	R	MDR	Oxacillinase, inactivation of the OprD porin gene, aminoglycosides modifying enzymes
	A-II-1	R	R	R	R	S	R	S	I	S	R	R	R	R	R	MDR	Oxacillinase, inactivation of the OprD porin gene, aminoglycosides modifying enzymes
	A-II-2	R	R	R	R	S	R	S	I	S	R	R	R	R	R	MDR	Oxacillinase, inactivation of the OprD porin gene, aminoglycosides modifying enzymes
	A-II-3	R	R	R	R	S	R	S	I	S	R	R	R	R	R	MDR	Oxacillinase, inactivation of the OprD porin gene, aminoglycosides modifying enzymes
	A-II-4	R	R	R	R	S	I	S	I	S	R	R	R	R	R	MDR	Oxacillinase, inactivation of the OprD porin gene, aminoglycosides modifying enzymes
	A-II-5	R	R	R	R	S	R	S	I	S	R	R	R	R	R	MDR	Oxacillinase, inactivation of the OprD porin gene, aminoglycosides modifying enzymes
	A-III-1	R	R	R	R	S	R	S	I	S	R	R	R	R	R	MDR	Oxacillinase, inactivation of the OprD porin gene, aminoglycosides modifying enzymes
	A-III-2	R	R	R	R	S	R	S	I	S	R	R	R	R	R	MDR	Oxacillinase, inactivation of the OprD porin gene, aminoglycosides modifying enzymes
	A-III-3	R	R	R	R	I	R	R	R	R	S	R	S	R	R	XDR	Hyperproduction of cephalosporinase, penicillinase, inactivation of the OprD porin gene
	A-III-4	R	R	R	R	S	R	S	I	S	R	R	R	R	R	MDR	Oxacillinase, inactivation of the OprD porin gene
	A-III-5	R	R	R	R	R	R	R	R	I	S	R	S	R	R	XDR	Hyperproduction of cephalosporinase, penicillinase, inactivation of the OprD porin gene
	B-I-1	R	R	R	R	R	R	R	R	R	R	R	R	R	R	XDR	Hyperproduction of cephalosporinase, penicillinase, inactivation of the OprD porin gene	T83I, D87Y	/	S87L	D533E, M602V	G283E, M288R	T105A, G27D, A97V V205L, G391A	V10G, G148A	/	V126E	G71E, E153Q, S209R	/	A38V	D249N	Q80*F	/	T103S, K115T, F170L, E185Q, P186G, V189T, R310E, A315G, Q402*F	L153R, S170N	H398R	L88P, V243A, D161G, H182Q, R204C, G345C	/
	B-I-2	R	R	R	R	S	R	R	R	R	R	R	R	R	R	XDR	Penicillinase, inactivation of the OprD porin gene		/												Q80*F	/				L88P, V243A
	B-I-3	R	R	R	R	R	R	R	R	R	R	R	S	R	R	XDR	Hyperproduction of cephalosporinase, penicillinase, inactivation of the OprD porin gene		/												Q80*F	/				L88P, V243A
	B-I-4	R	R	R	R	S	R	I	R	R	R	R	R	R	R	XDR	Penicillinase, inactivation of the OprD porin gene		/												Q80*F	/				L88P, V243A
	B-I-5	R	R	R	R	R	R	I	R	R	R	R	R	R	R	XDR	Hyperproduction of cephalosporinase, penicillinase, inactivation of the OprD porin gene		/												Q80*F	/				L88P, V243A
	B-II-1	R	R	R	R	R	R	R	R	R	R	R	R	R	R	XDR	Hyperproduction of cephalosporinase, penicillinase, inactivation of the OprD porin gene		/												Q80*F	/				L88P, V243A
	B-II-2	R	R	R	R	R	R	R	R	R	R	R	R	R	R	XDR	Hyperproduction of cephalosporinase, penicillinase, inactivation of the OprD porin gene		/												Q80*F	/				L88P, V243A
	B-II-3	R	R	R	R	R	R	R	R	R	R	R	R	R	R	XDR	Hyperproduction of cephalosporinase, penicillinase, inactivation of the OprD porin gene		/												Q80*F	/				L88P, V243A
	B-II-4	R	R	R	R	R	R	R	R	R	R	R	R	R	R	XDR	Hyperproduction of cephalosporinase, penicillinase, inactivation of the OprD porin gene		/												Q80*F	/				L88P, V243A
	B-II-5	R	R	R	R	R	R	R	R	R	R	R	R	R	R	XDR	Hyperproduction of cephalosporinase, penicillinase, inactivation of the OprD porin gene		/												Q80*F	/				L88P, V243A
	B-III-1	R	R	R	R	S	R	R	R	R	R	R	R	R	R	XDR	Penicillinase		/												Q80*F	/				L88P, V243A
	B-III-2	R	R	R	R	S	R	R	R	R	R	R	R	R	R	XDR	Penicillinase		/												Q80*F	/				L88P, V243A
	B-III-3	R	R	R	R	S	R	I	R	R	R	R	R	R	R	XDR	Penicillinase		/												Q80*F	/				L88P, V243A
	B-III-4	R	R	R	R	S	R	R	R	R	R	R	R	R	R	XDR	Penicillinase		/												Q80*F	/				L88P, V243A
	B-III-5	R	R	R	R	S	R	R	R	R	R	R	R	R	R	XDR	Penicillinase		/												Q80*F	/				L88P, V243A
	B-IV-1	R	R	R	R	R	R	R	R	R	R	R	R	R	R	XDR	Hyperproduction of cephalosporinase, penicillinase, inactivation of the OprD porin gene		/												Q80*F	/				L88P, V243A
	B-IV-2	R	R	R	R	S	R	R	R	R	R	R	R	R	R	XDR	Hyperproduction of cephalosporinase, penicillinase, inactivation of the OprD porin gene		/												Q80*F	/				L88P, V243A
	B-IV-3	R	R	R	R	R	R	R	R	R	R	R	R	R	R	XDR	Hyperproduction of cephalosporinase, penicillinase, inactivation of the OprD porin gene		/												Q80*F	/				L88P, V243A
	B-IV-4	R	R	R	R	R	R	R	R	R	R	R	R	R	R	XDR	Hyperproduction of cephalosporinase, penicillinase, inactivation of the OprD porin gene		/												Q80*F	/				L88P, V243A
	B-IV-5	R	R	R	R	R	R	R	R	R	R	R	R	R	R	XDR	Hyperproduction of cephalosporinase, penicillinase, inactivation of the OprD porin gene		/												Q80*F	/				L88P, V243A
	B-V-1	R	R	R	R	R	R	R	R	R	R	R	R	R	R	XDR	Hyperproduction of cephalosporinase, penicillinase, inactivation of the OprD porin gene		/												Q80*F	/				L88P, V243A
	B-V-2	R	R	R	R	R	R	R	R	R	R	R	R	R	R	XDR	Hyperproduction of cephalosporinase, penicillinase, inactivation of the OprD porin gene		/												Q80*F	/				L88P, V243A
	B-V-3	R	R	R	R	S	R	R	R	R	R	R	R	R	R	XDR	Hyperproduction of cephalosporinase, penicillinase, inactivation of the OprD porin gene		/												Q80*F	/				L88P, V243A
	B-V-4	R	R	R	R	S	R	R	R	R	R	R	R	R	R	XDR	Hyperproduction of cephalosporinase, penicillinase, inactivation of the OprD porin gene		/												Q80*F	/				L88P, V243A
	B-V-5	R	R	R	R	S	R	R	R	R	R	R	R	R	R	XDR	Hyperproduction of cephalosporinase, penicillinase, inactivation of the OprD porin gene		/												Q80*F	/				L88P, V243A
	C-I-1	S	S	S	S	S	S	S	S	S	S	S	S	S	S	Non-MDR	Wild-type	/	/	/	/	/	T105A	G148A, D183Y	/	/	G71E, A186T	/	/	D249N	Q80*F	/	D43N, S57E, S59R, E202Q, I210A, E230K, S240T, N262T, A267S, A281G, K296Q, Q301E, R310G, V359L, M372V, S373del, N375S, N376S, V377S, G378S, K380del, N381A, Y382G, G383L	/	H398R	L88P, V243A, D161G, H182Q, A352V	/
	C-I-2	S	S	S	S	S	S	S	S	S	S	S	S	S	S	Non-MDR	Wild-type		/												Q80*F	/				L88P, V243A
	C-I-3	S	S	S	S	S	S	S	S	S	S	S	S	S	S	Non-MDR	Wild-type		/												Q80*F	/				L88P, V243A
	C-I-4	S	S	S	S	S	S	S	S	S	S	S	S	S	S	Non-MDR	Wild-type		/												Q80*F	/				L88P, V243A
	C-I-5	S	S	S	S	S	S	S	S	S	S	S	S	S	S	Non-MDR	Wild-type		/												Q80*F	/				L88P, V243A
	C-II-1	R	R	R	R	S	S	R	S	S	S	S	S	R	S	MDR	Penicillinase, hyperexpression of efflux pumps		/												Q80*F	/				L88P, V243A
	C-II-2	R	R	R	R	S	S	R	S	S	S	S	S	R	S	MDR	Penicillinase, hyperexpression of efflux pumps		/												Q80*F	/				L88P, V243A
	C-II-3	R	R	S	S	S	S	R	S	S	S	S	S	R	R	MDR	Hyperexpression of efflux pumps		/												Q80*F	/				L88P, V243A
	C-II-4	R	R	S	S	S	S	I	S	S	S	S	S	R	R	MDR	Hyperexpression of efflux pumps		/												Q80*F	/				L88P, V243A
	C-II-5	R	R	S	S	S	S	I	S	S	S	S	S	R	R	MDR	Hyperexpression of efflux pumps		/												Q80*F	/				L88P, V243A
	D-I-1	I	R	S	S	S	S	R	I	R	S	S	S	R	R	MDR	Hyperexpression of efflux pumps, inactivation of the OprD porin gene	/	/	P752T	D533E	G283E, M288R	T105A, G27D V205L, V356I, G391A	/	/	V126E	G71E, D79E, S209R	T11N	G89S	V73A, F185S, D249N	Q80*F	/	T103S, K115T, F170L, E185Q, P186G, V189T, R310E, A315G, G425A	L153R, S170N	H398R	L88P, V243A, C40R, S112N, D119E, I237V	/
	D-I-2	I	R	S	S	S	S	I	S	R	S	S	S	R	R	MDR	Hyperexpression of efflux pumps, inactivation of the OprD porin gene		/												Q80*F	/				L88P, V243A
	D-I-3	I	R	S	S	S	S	I	I	R	S	S	S	R	R	MDR	Hyperexpression of efflux pumps, inactivation of the OprD porin gene		/												Q80*F	/				L88P, V243A
	D-I-4	I	R	S	S	S	S	R	I	R	S	S	S	R	R	MDR	Hyperexpression of efflux pumps, inactivation of the OprD porin gene		/												Q80*F	/				L88P, V243A
	D-I-5	I	R	S	S	S	S	I	I	I	S	S	S	R	R	MDR	Hyperexpression of efflux pumps, inactivation of the OprD porin gene		/												Q80*F	/				L88P, V243A
	D-II-1	R	R	S	S	S	S	I	S	I	S	S	S	R	R	MDR	Hyperexpression of efflux pumps		/												Q80*F	/				L88P, V243A
	D-II-2	S	S	S	S	S	S	S	S	S	S	S	S	S	S	Non-MDR	Wild-type		/												Q80*F	/				L88P, V243A
	D-II-3	R	R	R	R	S	R	R	S	R	R	R	R	S	S	MDR	Hyperproduction of cephalosporinase		/												Q80*F	/				L88P, V243A
	D-II-4	R	R	R	R	R	S	S	S	I	S	S	S	S	S	MDR	Hyperproduction of cephalosporinase		/												Q80*F	/				L88P, V243A
	D-II-5	R	R	S	S	S	S	I	S	I	S	S	I	S	S	MDR	Hyperexpression of efflux pumps		/												Q80*F	/				L88P, V243A
	E-I-1	S	S	S	S	S	S	S	R	R	S	S	S	R	R	Non-MDR	Inactivation of the OprD porin gene, mutation in QRDR	T83I	/	S87L, P752T	D533E	G283E, M288R	T105A, G27D, V205L, V356I, G391A	/	/	V126E	G71E, D79E, S209R	/	G89S, G137D, Q140R	V73A, D249N	Q80*F	/	T103S, K115T, F170L, E185Q, P186G, V189T, Y283*	L153R, S170N	H398R	L88P, V243A, C40R, S112N, D119E, I237V	/
	E-I-2	S	S	S	S	S	S	S	R	R	S	S	S	R	R	Non-MDR	Inactivation of the OprD porin gene, mutation in QRDR		/												Q80*F	/				L88P, V243A
	E-I-3	S	S	S	S	S	S	S	R	R	S	S	S	R	R	Non-MDR	Inactivation of the OprD porin gene, mutation in QRDR		/												Q80*F	/				L88P, V243A
	E-I-4	S	S	S	S	S	S	S	R	R	S	S	S	R	R	Non-MDR	Inactivation of the OprD porin gene, mutation in QRDR		/												Q80*F	/				L88P, V243A
	E-I-5	S	S	S	S	S	S	S	R	R	S	S	S	R	R	Non-MDR	Inactivation of the OprD porin gene, mutation in QRDR		/												Q80*F	/				L88P, V243A
	E-II-1	S	S	S	S	S	S	S	R	R	S	S	S	R	R	Non-MDR	Inactivation of the OprD porin gene, mutation in QRDR		/												Q80*F	/				L88P, V243A
	E-II-2	S	S	S	S	S	S	S	R	R	S	S	S	R	R	Non-MDR	Inactivation of the OprD porin gene, mutation in QRDR		/												Q80*F	/				L88P, V243A
	E-II-3	S	S	S	S	S	S	S	R	R	S	S	S	R	R	Non-MDR	Inactivation of the OprD porin gene, mutation in QRDR		/												Q80*F	/				L88P, V243A
	E-II-4	S	S	S	S	S	S	S	R	R	S	S	S	R	R	Non-MDR	Inactivation of the OprD porin gene, mutation in QRDR		/												Q80*F	/				L88P, V243A
	E-II-5	S	S	S	S	S	S	S	R	R	S	S	S	R	R	Non-MDR	Inactivation of the OprD porin gene, mutation in QRDR		/												Q80*F	/				L88P, V243A
	E-III-1	S	S	S	S	S	S	S	R	R	S	S	S	R	R	Non-MDR	Inactivation of the OprD porin gene, mutation in QRDR		/												Q80*F	/				L88P, V243A
	E-III-2	S	S	S	S	S	S	S	R	R	S	S	S	R	R	Non-MDR	Inactivation of the OprD porin gene, mutation in QRDR		/												Q80*F	/				L88P, V243A
	E-III-3	S	S	S	S	S	S	S	R	R	S	S	S	R	R	Non-MDR	Inactivation of the OprD porin gene, mutation in QRDR		/												Q80*F	/				L88P, V243A
	E-III-4	S	S	S	S	S	S	S	R	R	S	S	S	R	R	Non-MDR	Inactivation of the OprD porin gene, mutation in QRDR		/												Q80*F	/				L88P, V243A
	E-III-5	S	S	S	S	S	S	S	R	R	S	S	S	R	R	Non-MDR	Inactivation of the OprD porin gene, mutation in QRDR		/												Q80*F	/				L88P, V243A
	E-IV-1	S	S	S	S	S	S	S	R	R	S	S	S	R	R	Non-MDR	Inactivation of the OprD porin gene, mutation in QRDR		/												Q80*F	/				L88P, V243A
	E-IV-2	S	S	S	S	S	S	S	R	R	S	S	S	R	R	Non-MDR	Inactivation of the OprD porin gene, mutation in QRDR		/												Q80*F	/				L88P, V243A
	E-IV-3	S	S	S	S	S	S	S	R	R	S	S	S	R	R	Non-MDR	Inactivation of the OprD porin gene, mutation in QRDR		/												Q80*F	/				L88P, V243A
	E-IV-4	S	S	S	S	S	S	S	R	R	S	S	S	R	R	Non-MDR	Inactivation of the OprD porin gene, mutation in QRDR		/												Q80*F	/				L88P, V243A
	E-IV-5	S	S	S	S	S	S	S	R	R	S	S	S	R	R	Non-MDR	Inactivation of the OprD porin gene, mutation in QRDR		/												Q80*F	/				L88P, V243A
	F-I-1	S	S	S	S	S	S	S	R	R	S	S	S	S	S	Non-MDR	Inactivation of the OprD porin gene	E909del, S910del	/	E513D	/	/	T105A	G148A, D183Y	A394P	/	G71E, S209R	/	/	D249N	Q80*F	/	D43N, S57E, S59R, E202Q, I210A, E230K, S240T, N262T, A267S, A281G, K296Q, Q301E, R310G, W339*	/	H398R	L88P, V243A, D161G, L174F, H182Q	/
	F-I-2	S	S	S	S	S	S	S	R	R	S	S	S	S	S	Non-MDR	Inactivation of the OprD porin gene		/												Q80*F	/				L88P, V243A
	F-I-3	S	S	S	S	S	S	S	R	R	S	S	S	S	S	Non-MDR	Inactivation of the OprD porin gene		/												Q80*F	/				L88P, V243A
	F-I-4	S	S	S	S	S	S	S	R	R	S	S	S	S	S	Non-MDR	Inactivation of the OprD porin gene		/												Q80*F	/				L88P, V243A
	F-I-5	S	S	S	S	S	S	S	R	R	S	S	S	S	S	Non-MDR	Inactivation of the OprD porin gene		/												Q80*F	/				L88P, V243A
	F-II-1	S	S	S	S	S	S	S	S	S	S	S	S	S	S	Non-MDR	Wild-type		/												Q80*F	/				L88P, V243A
	F-II-2	S	S	S	S	S	S	S	S	S	S	S	S	S	S	Non-MDR	Wild-type		/												Q80*F	/				L88P, V243A
	F-II-3	S	S	S	S	S	S	S	S	S	S	S	S	S	S	Non-MDR	Wild-type		/												Q80*F	/				L88P, V243A
	F-II-4	S	S	S	S	S	S	S	S	S	S	S	S	S	S	Non-MDR	Wild-type		/												Q80*F	/				L88P, V243A
	F-II-5	S	S	S	S	S	S	S	S	S	S	S	S	S	S	Non-MDR	Wild-type		/												Q80*F	/				L88P, V243A
	G-I-1	S	S	S	S	S	S	S	S	S	S	S	S	R	S	Non-MDR	Mutation in QRDR	V421L	/	/	/	R244W, G283E	T105A, R79Q	A136V, G148A	/	/	G71E, S209R	T188A	/	D249N	Q80*F	/	/	/	H398R	L88P, V243A, D161G, H182Q	/
	G-I-2	S	S	S	S	S	S	S	S	S	S	S	S	S	S	Non-MDR	Wild-type
	G-I-3	S	S	S	S	S	S	S	S	S	S	S	S	S	S	Non-MDR	Wild-type
	G-I-4	S	S	S	S	S	S	S	S	S	S	S	S	R	S	Non-MDR	Mutation in QRDR
	G-I-5	S	S	S	S	S	S	S	S	S	S	S	S	S	S	Non-MDR	Wild-type
	G-II-1	S	S	S	S	S	S	S	S	S	S	S	S	S	S	Non-MDR	Wild-type
	G-II-2	S	S	S	S	S	S	S	S	S	S	S	S	S	S	Non-MDR	Wild-type
	G-II-3	S	S	S	S	S	S	S	S	S	R	S	S	R	R	Non-MDR	Hyperexpression of efflux pumps
	G-II-4	S	S	S	S	S	S	S	S	S	S	S	S	S	S	Non-MDR	Wild-type
	G-II-5	S	S	S	S	S	S	S	S	S	R	S	S	R	R	Non-MDR	Hyperexpression of efflux pumps
	G-III-1	S	S	S	S	S	S	S	I	I	R	S	S	R	S	MDR	Hyperexpression of efflux pumps
	G-III-2	S	S	S	S	S	S	S	S	S	R	S	S	S	S	Non-MDR	Wild-type
	G-III-3	S	S	S	S	S	S	S	S	S	S	S	S	S	S	Non-MDR	Wild-type
	G-III-4	S	S	S	S	S	S	S	S	S	S	S	S	S	S	Non-MDR	Wild-type
	G-III-5	S	S	S	S	S	S	S	S	S	S	S	S	R	S	Non-MDR	Mutation in QRDR
	G-IV-1	S	S	S	S	S	S	S	S	I	S	S	S	R	S	Non-MDR	Hyperexpression of efflux pumps
	G-IV-2	S	S	S	S	S	S	S	S	I	S	S	S	R	S	Non-MDR	Hyperexpression of efflux pumps
	G-IV-3	S	S	S	S	S	S	S	S	I	R	S	S	R	S	MDR	Hyperexpression of efflux pumps
