# Supplementary material for: Within-Host Microevolution of Pseudomonas aeruginosa Urinary Isolates: A Seven-Patient Longitudinal Genomic and Phenotypic Study
Source: Front Microbiol. 2021 Jan 14;11:611246. doi: 10.3389/fmicb.2020.611246 (PMC7840598; doi:10.3389/fmicb.2020.611246)
Supplement: Supplementary file 4 [file Table_4.XLSX]

## Sheet: Feuil1
	Supplementary Table S4. Next generation sequencing data
	Isolates	Sequencing technology	Biosample Accession	Genome size (bp)	G+C content	Genes (pgap annotation)	Nb of contigs	N50	L50
	A-I-1	PacBio	SAMN15783927	7087087	0.658346	6863	1
	A-I-2	Illumina	SAMN15807934	7002930	0.659169		110	160314	13
	A-I-3	Illumina	SAMN15807935	6995867	0.659402		101	141854	13
	A-I-4	Illumina	SAMN15807936	7002302	0.659256		105	133545	13
	A-I-5	Illumina	SAMN15807937	7004451	0.65925		110	160699	15
	A-II-1	Illumina	SAMN15807938	7017126	0.65898		123	121797	17
	A-II-2	Illumina	SAMN15807939	6998948	0.659218		99	168446	13
	A-II-3	Illumina	SAMN15807940	7006437	0.659032		96	180311	13
	A-II-4	Illumina	SAMN15807941	7002528	0.659152		104	176657	13
	A-II-5	Illumina	SAMN15807942	7003201	0.659137		110	163123	14
	A-III-1	Illumina	SAMN15807943	7006122	0.659156		97	163406	14
	A-III-2	Illumina	SAMN15807944	7005417	0.659049		106	190556	13
	A-III-3	Illumina	SAMN15807945	6641921	0.659039		103	157893	14
	A-III-4	Illumina	SAMN15807946	7006658	0.659049		109	175203	13
	A-III-5	Illumina	SAMN15807947	6643778	0.658959		99	188550	11
	B-I-1	PacBio	SAMN15783928	6935851	0.660018	6672	1
	B-I-2	Illumina	SAMN15807948	6871248	0.660533		92	190927	12
	B-I-3	Illumina	SAMN15807949	6863643	0.660621		100	204293	12
	B-I-4	Illumina	SAMN15807950	6861655	0.660552		94	211151	12
	B-I-5	Illumina	SAMN15807951	6866231	0.660657		90	169142	13
	B-II-1	Illumina	SAMN15807952	6864090	0.660567		107	165896	13
	B-II-2	Illumina	SAMN15807953	6861860	0.660608		100	197702	11
	B-II-3	Illumina	SAMN15807954	6860747	0.660625		103	185977	13
	B-II-4	Illumina	SAMN15807955	6863034	0.660587		87	203997	11
	B-II-5	Illumina	SAMN15807956	6859800	0.660596		98	163794	15
	B-III-1	Illumina	SAMN15807957	6862300	0.660544		92	204859	10
	B-III-2	Illumina	SAMN15807958	6861658	0.66062		99	172450	13
	B-III-3	Illumina	SAMN15807959	6847706	0.660666		92	203997	13
	B-III-4	Illumina	SAMN15807960	6865138	0.66059		96	197798	13
	B-III-5	Illumina	SAMN15807961	6860893	0.660584		98	172455	12
	B-IV-1	Illumina	SAMN15807962	6846193	0.66092		96	202287	12
	B-IV-2	Illumina	SAMN15807963	6851623	0.660674		96	187873	13
	B-IV-3	Illumina	SAMN15807964	6854077	0.6606		86	211827	10
	B-IV-4	Illumina	SAMN15807965	6853387	0.660652		94	185988	12
	B-IV-5	Illumina	SAMN15807966	6853332	0.660793		90	197798	13
	B-V-1	Illumina	SAMN15807967	6856999	0.660579		99	204435	11
	B-V-2	Illumina	SAMN15807968	6842850	0.660982		88	225623	10
	B-V-3	Illumina	SAMN15807969	6853510	0.660857		103	185873	14
	B-V-4	Illumina	SAMN15807970	6862662	0.6606		105	172444	13
	B-V-5	Illumina	SAMN15807971	6862957	0.66058		91	197702	12
	C-I-1	PacBio	SAMN15783929	6325392	0.664518	5991	1
	C-I-2	Illumina	SAMN15807972	6296079	0.664908		51	233769	8
	C-I-3	Illumina	SAMN15807973	6295539	0.664881		53	189279	10
	C-I-4	Illumina	SAMN15807974	6297106	0.664885		48	298510	6
	C-I-5	Illumina	SAMN15807975	6297338	0.664869		47	249109	7
	C-II-1	Illumina	SAMN15807976	6295159	0.664875		49	249611	8
	C-II-2	Illumina	SAMN15807977	6294917	0.664888		51	249777	7
	C-II-3	Illumina	SAMN15807978	6296037	0.664891		54	244486	8
	C-II-4	Illumina	SAMN15807979	6299142	0.664911		50	294202	5
	C-II-5	Illumina	SAMN15807980	6296835	0.664919		46	344251	6
	D-I-1	PacBio	SAMN15784063	7006346	0.660536	6774	2
	D-I-2	Illumina	SAMN15807981	7049245	0.65993		104	222398	12
	D-I-3	Illumina	SAMN15807982	7050362	0.65998		102	159455	14
	D-I-4	Illumina	SAMN15807983	7052773	0.659941		97	248626	10
	D-I-5	Illumina	SAMN15807984	7038671	0.660105		102	205988	12
	D-II-1	Illumina	SAMN15807985	7047242	0.659987		97	189994	12
	D-II-2	Illumina	SAMN15807986	6907760	0.661274		80	232626	9
	D-II-3	Illumina	SAMN15807987	6914590	0.661269		71	216114	10
	D-II-4	Illumina	SAMN15807988	6913946	0.661242		74	191198	11
	D-II-5	Illumina	SAMN15807989	6909755	0.661251		69	193714	11
	E-I-1	PacBio	SAMN15784064	7076821	0.659917	6886	2
	E-I-2	Illumina	SAMN15807990	6952507	0.661007		94	220778	10
	E-I-3	Illumina	SAMN15807991	6955022	0.660982		91	260817	7
	E-I-4	Illumina	SAMN15807992	6949482	0.661061		97	183080	11
	E-I-5	Illumina	SAMN15807993	6959677	0.661031		97	213695	11
	E-II-1	Illumina	SAMN15807994	6965032	0.660645		106	214755	11
	E-II-2	Illumina	SAMN15807995	6973436	0.66066		90	241835	10
	E-II-3	Illumina	SAMN15807996	6964157	0.660645		105	213695	11
	E-II-4	Illumina	SAMN15807997	6968158	0.660681		89	210859	10
	E-II-5	Illumina	SAMN15807998	6958224	0.661019		98	198730	11
	E-III-1	Illumina	SAMN15807999	6950611	0.661049		104	191846	12
	E-III-2	Illumina	SAMN15808000	6958728	0.661074		102	191724	12
	E-III-3	Illumina	SAMN15808001	6950432	0.66099		104	183893	10
	E-III-4	Illumina	SAMN15808002	6949307	0.661009		102	242878	10
	E-III-5	Illumina	SAMN15808003	6954116	0.661102		100	191724	11
	E-IV-1	Illumina	SAMN15808004	6955324	0.661064		98	214283	11
	E-IV-2	Illumina	SAMN15808005	6953074	0.661065		105	191109	10
	E-IV-3	Illumina	SAMN15808006	6951830	0.660986		110	209607	11
	E-IV-4	Illumina	SAMN15808007	6955379	0.660982		96	270217	9
	E-IV-5	Illumina	SAMN15808008	6958247	0.660994		102	244142	9
	F-I-1	PacBio	SAMN15784065	6706641	0.660731	6337	2
	F-I-2	Illumina	SAMN15808009	6621728	0.661718		85	194365	10
	F-I-3	Illumina	SAMN15808010	6622456	0.661706		71	199576	10
	F-I-4	Illumina	SAMN15808011	6623776	0.661719		65	235403	10
	F-I-5	Illumina	SAMN15808012	6624216	0.661707		76	165961	12
	F-II-1	Illumina	SAMN15808013	6525267	0.661466		66	209959	10
	F-II-2	Illumina	SAMN15808014	6525072	0.661391		72	148238	14
	F-II-3	Illumina	SAMN15808015	6520189	0.661432		79	208974	10
	F-II-4	Illumina	SAMN15808016	6521169	0.661442		74	235128	9
	F-II-5	Illumina	SAMN15808017	6520656	0.661439		82	270304	8
	G-I-1	PacBio	SAMN15783930	6480192	0.663356	6198	1
	G-I-2	Illumina	SAMN15808018	6450908	0.663726		56	192832	11
	G-I-3	Illumina	SAMN15808019	6449594	0.663703		57	237333	9
	G-I-4	Illumina	SAMN15808020	6449489	0.663718		54	294655	7
	G-I-5	Illumina	SAMN15808021	6452257	0.663714		50	275584	6
	G-II-1	Illumina	SAMN15808022	6450217	0.663711		67	240076	7
	G-II-2	Illumina	SAMN15808023	6449587	0.663709		52	271104	7
	G-II-3	Illumina	SAMN15808024	6446456	0.663719		50	209945	10
	G-II-4	Illumina	SAMN15808025	6449050	0.663737		53	275699	7
	G-II-5	Illumina	SAMN15808026	6449751	0.663689		60	395116	6
	G-III-1	Illumina	SAMN15808027	6446147	0.663708		50	256882	8
	G-III-2	Illumina	SAMN15808028	6449928	0.663712		61	399730	6
	G-III-3	Illumina	SAMN15808029	6449611	0.663723		64	271104	7
	G-III-4	Illumina	SAMN15808030	6447295	0.66373		62	240061	8
	G-III-5	Illumina	SAMN15808031	6447096	0.663724		63	275699	7
	G-IV-1	Illumina	SAMN15808032	6451180	0.663728		50	254458	8
	G-IV-2	Illumina	SAMN15808033	6448695	0.663726		62	256785	8
	G-IV-3	Illumina	SAMN15808034	6449824	0.663711		58	210566	8
	Average			6.75963e+06	0.661436	6531.57	84.5743	214128	10.5743
	Median			6861759	0.660984	6672	92	204435	11
	Minimum			6294917	0.658346	5991	46	121797	5
	Maximum			7087087	0.664919	6886	123	399730	17
	Standard deviation			250687	0.00175583	354.801	20.6327	47344	2.46717
	CV			3.70858	0.265458	5.43209	24.3959	22.1101	23.3319
