# Supplementary material for: Within-Host Microevolution of Pseudomonas aeruginosa Urinary Isolates: A Seven-Patient Longitudinal Genomic and Phenotypic Study
Source: Front Microbiol. 2021 Jan 14;11:611246. doi: 10.3389/fmicb.2020.611246 (PMC7840598; doi:10.3389/fmicb.2020.611246)
Supplement: Supplementary file 5 [file Table_5.XLSX]

## Sheet: Feuil1
	Supplementary Table S5. Clone types based on ctSNP counts
	Illumina reads (lines) were mapped to PacBio reference sequences (columns) using Snippy software. The number of SNPs bounded by at least 50 exact base-pair matches on both sides (ctSNPs) is shown for each Illumina/PacBio sequence pair. A shade of color from yellow to green, indicates the level of ctSNPs count; pairs of sequences that belong to a single clone type (less than 6000 ctSNPs) are shown…
			Isolates sequenced by PacBio
			A-I-1	B-I-1	C-I-1	D-I-1	E-I-1	F-I-1	G-I-1
	Isolates sequenced by Illumina	A-I-2	3	32025	18281	33121	33363	21143	18960
		A-I-3	3	31952	18268	33044	33265	21111	18934
		A-I-4	3	31989	18264	33096	33304	21128	18956
		A-I-5	4	31936	18250	33033	33250	21105	18921
		A-II-1	3	31821	18207	32903	33111	21037	18870
		A-II-2	4	32052	18299	33179	33422	21180	18981
		A-II-3	3	32087	18314	33228	33481	21184	18997
		A-II-4	4	31985	18276	33091	33328	21134	18952
		A-II-5	3	32054	18301	33164	33403	21167	18986
		A-III-1	3	32030	18299	33158	33389	21169	18978
		A-III-2	3	32064	18300	33183	33417	21168	18978
		A-III-3	3	30245	17369	31448	31688	20207	17986
		A-III-4	4	32011	18287	33127	33364	21145	18963
		A-III-5	5	30308	17399	31512	31747	20233	18015
		B-I-2	31882	2	30995	23135	22790	31197	31335
		B-I-3	32034	0	31067	23196	22856	31268	31407
		B-I-4	32055	3	31086	23219	22875	31288	31430
		B-I-5	31910	2	31011	23140	22792	31201	31351
		B-II-1	32057	2	31083	23205	22856	31279	31421
		B-II-2	32039	3	31074	23205	22860	31286	31420
		B-II-3	30981	3	30252	22581	22271	30484	30593
		B-II-4	31978	3	31043	23174	22833	31258	31391
		B-II-5	31955	3	31034	23162	22815	31241	31373
		B-III-1	32032	6	31086	23211	22865	31278	31414
		B-III-2	31927	5	31012	23143	22806	31214	31365
		B-III-3	31989	6	31008	23184	22842	31230	31386
		B-III-4	31914	5	31013	23144	22797	31214	31347
		B-III-5	31988	7	31027	23182	22839	31229	31373
		B-IV-1	31956	5	31037	23164	22821	31235	31376
		B-IV-2	31968	7	30996	23150	22803	31225	31375
		B-IV-3	32089	6	31070	23230	22886	31284	31444
		B-IV-4	31971	6	31008	23162	22821	31234	31380
		B-IV-5	31901	6	30964	23135	22796	31182	31349
		B-V-1	32015	6	31067	23196	22844	31266	31405
		B-V-2	31921	5	31025	23143	22795	31221	31366
		B-V-3	31851	5	30966	23116	22775	31168	31310
		B-V-4	31976	5	31039	23181	22842	31249	31395
		B-V-5	31974	5	31048	23171	22829	31248	31387
		C-I-2	18261	31018	0	31431	31411	19909	17316
		C-I-3	18274	31012	0	31437	31420	19923	17313
		C-I-4	18300	31057	0	31484	31461	19932	17343
		C-I-5	18302	31063	1	31491	31469	19938	17344
		C-II-1	18284	31053	1	31456	31445	19932	17325
		C-II-2	18298	31071	1	31495	31470	19938	17356
		C-II-3	18289	31055	1	31480	31465	19939	17347
		C-II-4	18329	31112	2	31535	31518	19957	17372
		C-II-5	18285	31064	1	31480	31465	19939	17326
		D-I-2	33068	23159	31567	3	414	31139	32102
		D-I-3	33080	23166	31572	6	412	31140	32111
		D-I-4	33096	23173	31597	4	414	31162	32128
		D-I-5	33011	23092	31535	6	414	31103	32063
		D-II-1	33133	23219	31586	8	422	31150	32144
		D-II-2	33322	23304	31613	122	1193	31218	32278
		D-II-3	33261	23239	31595	121	1186	31205	32246
		D-II-4	33264	23234	31588	69	1158	31182	32236
		D-II-5	33445	23347	31663	123	1212	31267	32328
		E-I-2	33542	23023	31576	1116	2	31500	32470
		E-I-3	33586	23039	31600	1116	1	31528	32495
		E-I-4	33513	23001	31575	1113	2	31512	32471
		E-I-5	33596	23056	31592	1118	2	31533	32500
		E-II-1	33638	23086	31614	1123	1	31554	32506
		E-II-2	33386	22933	31499	1091	0	31422	32384
		E-II-3	33633	23105	31611	1126	1	31562	32506
		E-II-4	33631	23083	31609	1120	1	31551	32518
		E-II-5	33438	22972	31520	1100	1	31468	32411
		E-III-1	33550	23032	31582	1110	1	31515	32473
		E-III-2	33441	22956	31527	1097	1	31443	32415
		E-III-3	33521	23029	31588	1111	2	31521	32473
		E-III-4	33562	23046	31591	1113	1	31520	32486
		E-III-5	33436	22973	31542	1106	1	31468	32437
		E-IV-1	33453	22977	31536	1104	1	31476	32432
		E-IV-2	33563	23046	31585	1117	1	31522	32481
		E-IV-3	33541	23039	31588	1116	1	31515	32485
		E-IV-4	33625	23087	31601	1127	2	31555	32510
		E-IV-5	33446	22988	31538	1098	1	31467	32428
		F-I-2	21150	31234	19923	31232	31541	0	20367
		F-I-3	21187	31254	19939	31255	31562	0	20391
		F-I-4	21170	31254	19936	31250	31557	0	20392
		F-I-5	21190	31255	19947	31264	31575	0	20401
		F-II-1	20779	30694	19504	30681	30980	6	20004
		F-II-2	20868	30795	19551	30776	31098	7	20089
		F-II-3	20844	30757	19536	30755	31062	8	20046
		F-II-4	20832	30754	19532	30746	31052	9	20058
		F-II-5	20824	30735	19525	30725	31033	7	20038
		G-I-2	18936	31372	17316	32209	32405	20341	0
		G-I-3	18948	31389	17339	32215	32412	20366	0
		G-I-4	18977	31435	17355	32262	32458	20386	1
		G-I-5	18993	31450	17365	32272	32469	20406	1
		G-II-1	18902	31331	17306	32158	32354	20324	0
		G-II-2	18975	31427	17351	32253	32450	20384	0
		G-II-3	18951	31412	17343	32233	32427	20375	0
		G-II-4	18935	31356	17316	32190	32385	20333	0
		G-II-5	18986	31429	17361	32263	32463	20380	0
		G-III-1	18963	31412	17348	32249	32445	20372	0
		G-III-2	18908	31353	17309	32171	32363	20324	0
		G-III-3	18942	31395	17330	32209	32396	20356	0
		G-III-4	18933	31365	17313	32195	32391	20339	0
		G-III-5	18935	31374	17312	32199	32389	20344	0
		G-IV-1	18951	31395	17334	32228	32421	20362	2
		G-IV-2	18961	31403	17334	32228	32419	20349	4
		G-IV-3	18905	31344	17309	32160	32358	20312	2
