# Supplementary material for: Within-Host Microevolution of Pseudomonas aeruginosa Urinary Isolates: A Seven-Patient Longitudinal Genomic and Phenotypic Study
Source: Front Microbiol. 2021 Jan 14;11:611246. doi: 10.3389/fmicb.2020.611246 (PMC7840598; doi:10.3389/fmicb.2020.611246)
Supplement: Supplementary file 6 [file Table_6.xlsx]

## Sheet: Feuil1
	Supplementary Table S6. List of SNPs found to have accumulated in the recent evolutionary history in 7 patients colonized by P. aeruginosa.
	SNPs present in all early and late isolate were considered to be specific to the reference
	SNPs in isolates collected from patient A (15 isolates, 1 = Mutation is present in isolate, 0 = Mutation is not present in isolate)
	Chromosome/Reference strain	Position in chromosome	Reference nucleotide	Query nucleotide	Strand	Mutation nucleotide level	Mutation AA level	Type of mutation	Number of isolates with SNPs (* indicates over time SNPs)	Gene locus tag (Reference)	Gene name	Product	Gene locus tag (PAO1)	Gene name (PAO1)	Product PAO1	PseudoCap function (PAO1)	A-I-1	A-I-2	A-I-3	A-I-4	A-I-5	A-II-1	A-II-2	A-II-3	A-II-4	A-II-5	A-III-1	A-III-2	A-III-3	A-III-4	A-III-5
	A-I-1	174338	A	G	+	A350G	N117S	Missense	1	I5155_000175		hypothetical protein	PA0111		hypothetical protein	Hypothetical, unclassified, unknown	1	0	0	0	0	0	0	0	0	0	0	0	0	0	0
	A-I-1	192727	T	G	+	T410G	V137G	Missense	1	I5155_000197		LysR family transcriptional regulator	PA0133	bauR	BauR	Transcriptional regulators / Carbon compound catabolism	0	0	0	0	1	0	0	0	0	0	0	0	0	0	0
	A-I-1	594941	C	T	+	C451T	L151F	Missense	1	I5155_000578		transporter	PA0443		probable transporter	Membrane proteins / Transport of small molecules	0	0	0	0	0	0	0	0	0	0	0	0	0	1	0
	A-I-1	790894	G	A	+	G137A	R46Q	Missense	1	I5155_000778	trpD	anthranilate phosphoribosyltransferase	PA0650	trpD	anthranilate phosphoribosyltransferase	Amino acid biosynthesis and metabolism	0	0	0	0	0	0	0	0	0	0	0	0	0	0	1
	A-I-1	5746576	A	C	-	T29G	V10G	Missense	1	I5155_005598	ampD	1,6-anhydro-N-acetylmuramyl-L-alanine amidase AmpD	PA4522	ampD	beta-lactamase expression regulator AmpD	Cell wall / LPS / capsule	0	0	0	0	0	0	0	0	0	0	0	0	0	0	1
	A-I-1	5919462	A	G	-	T1263C	I421I	Silent	1	I5155_005782	mexD	multidrug efflux RND transporter permease subunit MexD	PA4598	mexD	Resistance-Nodulation-Cell Division (RND) multidrug efflux transporter MexD		1	0	0	0	0	0	0	0	0	0	0	0	0	0	0
	A-I-1	6799673	A	C	+	A949C	T317P	Missense	1	I5155_006593		BCCT family transporter	PA5291	betT2	BetT2	Membrane proteins / Transport of small molecules	0	0	0	0	0	0	0	0	1	0	0	0	0	0	0
	A-I-1	6838533	A	G	-	T860C	V287A	Missense	1	I5155_006626		AraC family transcriptional regulator	PA5324	sphR	Sphingosine-responsive Regulator, SphR	Transcriptional regulators / Adaptation, protection	1	0	0	0	0	0	0	0	0	0	0	0	0	0	0
	SNPs in isolates collected from patient B (25 isolates, 1 = Mutation is present in isolate, 0 = Mutation is not present in isolate)
	Chromosome/Reference strain	Position in chromosome	Reference nucleotide	Query nucleotide	Strand	Mutation nucleotide level	Mutation AA level	Type of mutation	Number of isolates with SNPs (* indicates over time SNPs)	Gene locus tag (Reference)	Gene name	Product	Gene locus tag (PAO1)	Gene name (PAO1)	Product PAO1	PseudoCap function (PAO1)	B-I-1	B-I-2	B-I-3	B-I-4	B-I-5	B-II-1	B-II-2	B-II-3	B-II-4	B-II-5	B-III-1	B-III-2	B-III-3	B-III-4	B-III-5	B-IV-1	B-IV-2	B-IV-3	B-IV-4	B-IV-5	B-V-1	B-V-2	B-V-3	B-V-4	B-V-5
	B-I-1	634709	T	C	+	T943C	C315R	Missense	23	I5154_000616	pdxB	4-phosphoerythronate dehydrogenase PdxB	PA1375	pdxB	erythronate-4-phosphate dehydrogenase	Amino acid biosynthesis and metabolism / Carbon compound catabolism / Biosynthesis of cofactors, prosthetic groups and carriers Carbon compound catabolism / Biosynthesis of cofactors, prosthetic groups and carriers	0	1	0	1	1	1	1	1	1	1	1	1	1	1	1	1	1	1	1	1	1	1	1	1	1
	B-I-1	1085125	C	T	-	G607A	A203T	Missense	1	I5154_001056		HAD family hydrolase	PA0562		probable hydrolase	Putative enzymes	0	0	0	0	0	0	0	0	0	0	0	0	0	0	1	0	0	0	0	0	0	0	0	0	0
	B-I-1	1205182	C	T	+	C320T	P107L	Missense	1	I5154_001181	rplB	50S ribosomal protein L2	PA4260	rplB	50S ribosomal protein L2	Translation, post-translational modification, degradation	0	0	0	1	0	0	0	0	0	0	0	0	0	0	0	0	0	0	0	0	0	0	0	0	0
	B-I-1	1564882	C	G	+	C489G	R163R	Silent	7	I5154_001519		DUF1302 domain-containing protein	PA3923		hypothetical protein	Hypothetical, unclassified, unknown	0	0	0	0	0	0	0	0	0	0	0	0	1	0	0	1	1	1	1	1	0	0	0	1	0
	B-I-1	1564883	C	G	+	C490G	L164V	Missense	7	I5154_001519		DUF1302 domain-containing protein	PA3923		hypothetical protein	Hypothetical, unclassified, unknown	0	0	0	0	0	0	0	0	0	0	0	0	1	0	0	1	1	1	1	1	0	0	0	1	0
	B-I-1	1564885	G	C	+	G492C	L164V	Missense	7	I5154_001519		DUF1302 domain-containing protein	PA3923		hypothetical protein	Hypothetical, unclassified, unknown	0	0	0	0	0	0	0	0	0	0	0	0	1	0	0	1	1	1	1	1	0	0	0	1	0
	B-I-1	1688107	G	A	+	G28A	G10S	Missense	1	I5154_001642	hscA	Fe-S protein assembly chaperone HscA	PA3810	hscA	heat shock protein HscA	Chaperones & heat shock proteins	0	0	0	0	0	0	0	0	0	0	0	0	0	0	0	0	0	0	0	0	1	0	0	0	0
	B-I-1	1807401	C	T	+	C488T	P163L	Missense	15*	I5154_001750		purine-binding chemotaxis protein CheW	PA3707	wspB	hypothetical protein	Motility & Attachment / Chemotaxis	0	0	0	0	0	0	0	0	0	0	1	1	1	1	1	1	1	1	1	1	1	1	1	1	1
	B-I-1	2424445	A	G	+	A485G	N162S	Missense	1	I5154_002345		glycosyltransferase	/			Hypothetical, unclassified, unknown	0	0	0	0	0	0	0	0	0	0	1	0	0	0	0	0	0	0	0	0	0	0	0	0	0
	B-I-1	2429740	C	T	+	C229T	Q77*	Nonsense	5	I5154_002350		glycosyltransferase family 4 protein	/			Hypothetical, unclassified, unknown	0	0	0	0	0	0	0	0	0	0	0	0	1	0	0	0	1	1	1	1	0	0	0	0	0
	B-I-1	5317415	A	G	+	A71G	Y24C	Missense	15*	I5154_005118	pmrB	two-component system sensor histidine kinase PmrB	PA4777	pmrB	PmrB: two-component regulator system signal sensor kinase PmrB	Two-component regulatory systems	0	0	0	0	0	0	0	0	0	0	1	1	1	1	1	1	1	1	1	1	1	1	1	1	1
	B-I-1	5529861	C	T	-	G1804A	V602M	Missense	23	I5154_005317	parE	DNA topoisomerase IV subunit B	PA4967	parE	topoisomerase IV subunit B	DNA replication, recombination, modification and repair	0	1	0	1	1	1	1	1	1	1	1	1	1	1	1	1	1	1	1	1	1	1	1	1	1
	B-I-1	5571435	G	A	-	C739T	Q247*	Nonsense	1	I5154_005351	wapR	glycosyltransferase	PA5000	wapR	alpha-1,3-rhamnosyltransferase WapR	Cell wall / LPS / capsule / Putative enzymes	0	0	0	0	0	0	0	0	0	0	0	0	0	0	0	0	1	0	0	0	0	0	0	0	0
	B-I-1	5571471	T	C	-	A703G	T235A	Missense	1	I5154_005351	wapR	glycosyltransferase	PA5000	wapR	alpha-1,3-rhamnosyltransferase WapR	Cell wall / LPS / capsule / Putative enzymes	0	0	0	0	0	0	0	0	0	0	0	0	0	0	1	0	0	0	0	0	0	0	0	0	0
	B-I-1	6061467	G	A	-	C516T	A172A	Silent	15*	I5154_005826		DSD1 family PLP-dependent enzyme	PA5326	sphD	SphD	Hypothetical, unclassified, unknown	0	0	0	0	0	0	0	0	0	0	1	1	1	1	1	1	1	1	1	1	1	1	1	1	1
	B-I-1	6842428	G	A	-	C2400T	R800R	Silent	4	I5154_006573		RHS repeat protein	/			Hypothetical, unclassified, unknown	0	0	0	0	0	0	1	1	1	1	0	0	0	0	0	0	0	0	0	0	0	0	0	0	0
	SNPs in isolates collected from patient C (10 isolates, 1 = Mutation is present in isolate, 0 = Mutation is not present in isolate)
	Chromosome/Reference strain	Position in chromosome	Reference nucleotide	Query nucleotide	Strand	Mutation nucleotide level	Mutation AA level	Type of mutation	Number of isolates with SNPs (* indicates over time SNPs)	Gene locus tag (Reference)	Gene name	Product	Gene locus tag (PAO1)	Gene name (PAO1)	Product PAO1	PseudoCap function (PAO1)	C-I-1	C-I-2	C-I-3	C-I-4	C-I-5	C-II-1	C-II-2	C-II-3	C-II-4	C-II-5
	C-I-1	3772477	G	A	-	C856T	P286S	Missense	1	I6A80_003514		short-chain dehydrogenase	PA2662		conserved hypothetical protein	Membrane proteins	0	0	0	0	0	0	0	0	1	0
	C-I-1	5361514	G	T		G>T		Intergenic	5*	I6A80_005065//I6A80_005066	feaR//	transcriptional regulator FeaR//DUF3156 family protein	PA4070//PA4071		probable transcriptional regulator//hypothetical protein	Transcriptional regulators // Hypothetical, unclassified, unknown	0	0	0	0	0	1	1	1	1	1
	C-I-1	6309995	G	A	+	G897A	P299P	Silent	1	I6A80_005975	mnmG	tRNA uridine-5-carboxymethylaminomethyl(34) synthesis enzyme MnmG	PA5565	gidA	glucose-inhibited division protein A	Cell division	0	0	0	0	1	0	0	0	0	0
	SNPs in isolates collected from patient D (10 isolates, 1 = Mutation is present in isolate, 0 = Mutation is not present in isolate)
	Chromosome/Reference strain	Position in chromosome	Reference nucleotide	Query nucleotide	Strand	Mutation nucleotide level	Mutation AA level	Type of mutation	Number of isolates with SNPs (* indicates over time SNPs)	Gene locus tag (Reference)	Gene name	Product	Gene locus tag (PAO1)	Gene name (PAO1)	Product PAO1	PseudoCap function (PAO1)	D-I-1	D-I-2	D-I-3	D-I-4	D-I-5	D-II-1	D-II-2	D-II-3	D-II-4	D-II-5
	D-I-1	25421	A	G	-	T497C	I166T	Missense	4*	H7Q90_00100		AAA family ATPase	/			Hypothetical, Hypothetical, unclassified, unknown , unknown	0	0	0	0	0	0	1	1	1	1
	D-I-1	51677	A	G	+	A238G	T80A	Missense	3*	H7Q90_00230		entry exclusion lipoprotein TrbK	/			Hypothetical, unclassified, unknown	0	0	0	0	0	0	1	1	0	1
	D-I-1	53465	T	C	-	A842G	H281R	Missense	4*	H7Q90_00250		LysR family transcriptional regulator	/			Hypothetical, unclassified, unknown	0	0	0	0	0	0	1	1	1	1
	D-I-1	102700	C	G	+	C1359G	A453A	Silent	4*	H7Q90_00515		undecaprenyl-phosphate glucose phosphotransferase	PA2231	pslA	PslA	Cell wall / LPS / capsule	0	0	0	0	0	0	1	1	1	1
	D-I-1	180075	C	T	-	G4783A	A1595T	Missense	3*	H7Q90_00875		amino acid adenylation domain-containing protein	PA2302	ambE	AmbE	Putative enzymes / Secreted Factors (toxins, enzymes, alginate)	0	0	0	0	0	0	1	1	0	1
	D-I-1	225970	A	G	+	A235G	K79E	Missense	4*	H7Q90_01060	xylB	xylulokinase	PA2343	mtlY	xylulose kinase	Carbon compound catabolism	0	0	0	0	0	0	1	1	1	1
	D-I-1	256384	G	A	+	G640A	V214I	Missense	3*	H7Q90_01190	tssF	type VI secretion system baseplate subunit TssF	PA2369	hsiG3	HsiG3	Membrane proteins	0	0	0	0	0	0	1	1	0	1
	D-I-1	272843	C	T	-	G728A	R243H	Missense	1	H7Q90_01260		alpha-hydroxy-acid oxidizing protein	PA2382	lldA	L-lactate dehydrogenase	Energy metabolism	1	0	0	0	0	0	0	0	0	0
	D-I-1	295058	G	A	+	G1282A	G428S	Missense	3*	H7Q90_01340		TonB-dependent siderophore receptor	/			Hypothetical, unclassified, unknown	0	0	0	0	0	0	1	1	0	1
	D-I-1	295059	G	A	+	G1283A	G428D	Missense	1	H7Q90_01340		TonB-dependent siderophore receptor	/			Hypothetical, unclassified, unknown	0	0	0	0	0	0	0	0	1	0
	D-I-1	305080	T	G	-	A7231C	T2411P	Missense	3*	H7Q90_01350		non-ribosomal peptide synthetase	PA2402		probable non-ribosomal peptide synthetase	Putative enzymes	0	0	0	0	0	0	1	1	0	1
	D-I-1	318433	G	A	-	C6289T	L2097L	Silent	1	H7Q90_01355		amino acid adenylation domain-containing protein	PA2402		probable non-ribosomal peptide synthetase	Putative enzymes	0	0	1	0	0	0	0	0	0	0
	D-I-1	449773	G	A	-	C554T	S185F	Missense	4*	H7Q90_01810	mexS	oxidoreductase MexS	PA2491	mexS	MexS	Transcriptional regulators / Putative enzymes	0	0	0	0	0	0	1	1	1	1
	D-I-1	472347	C	T		C>T		Intergenic	3*	H7Q90_01910//H7Q90_01915	//antA	transcriptional regulator//anthranilate 1,2-dioxygenase large subunit	PA2511//PA2512	antR//antA	AntR//anthranilate dioxygenase large subunit	Transcriptional regulators // Carbon compound catabolism	0	0	0	0	0	0	1	1	0	1
	D-I-1	511299	G	A	-	C915T	A305A	Silent	1	H7Q90_02060		bifunctional alpha/beta hydrolase/class I SAM-dependent methyltransferase	PA2540		conserved hypothetical protein	Hypothetical, unclassified, unknown	0	0	0	0	0	0	0	0	1	0
	D-I-1	553815	G	A	+	G448A	V150I	Missense	1	H7Q90_02260		MFS transporter	/			Hypothetical, unclassified, unknown	0	0	0	0	0	0	0	0	1	0
	D-I-1	582811	G	C	+	G528C	A176A	Silent	4*	H7Q90_02405	trbB	P-type conjugative transfer ATPase TrbB	/			Hypothetical, unclassified, unknown	0	0	0	0	0	0	1	1	1	1
	D-I-1	582812	C	T	+	C529T	L177L	Silent	4*	H7Q90_02405	trbB	P-type conjugative transfer ATPase TrbB	/			Hypothetical, unclassified, unknown	0	0	0	0	0	0	1	1	1	1
	D-I-1	582817	G	C	+	G534C	L178L	Silent	4*	H7Q90_02405	trbB	P-type conjugative transfer ATPase TrbB	/			Hypothetical, unclassified, unknown	0	0	0	0	0	0	1	1	1	1
	D-I-1	582823	G	A	+	G540A	E180E	Silent	4*	H7Q90_02405	trbB	P-type conjugative transfer ATPase TrbB	/			Hypothetical, unclassified, unknown	0	0	0	0	0	0	1	1	1	1
	D-I-1	589719	C	T	+	C103T	P35S	Missense	3*	H7Q90_02445	trbG	P-type conjugative transfer protein TrbG	/			Hypothetical, unclassified, unknown	0	0	0	0	0	0	1	1	0	1
	D-I-1	626006	C	T	-	G1187A	R396H	Missense	3*	H7Q90_02640		PBSX family phage terminase large subunit	/			Hypothetical, unclassified, unknown	0	0	0	0	0	0	1	1	0	1
	D-I-1	631422	G	A	-	C677T	A226V	Missense	1	H7Q90_02675		DUF1376 domain-containing protein	/			Hypothetical, unclassified, unknown	0	0	0	0	0	0	0	0	1	0
	D-I-1	703254	G	A	-	C1248T	A416A	Silent	1	H7Q90_03070		NADP-dependent isocitrate dehydrogenase	PA2623	icd	isocitrate dehydrogenase	Energy metabolism / Amino acid biosynthesis and metabolism / Carbon compound catabolism	0	0	0	0	0	0	0	0	1	0
	D-I-1	740624	C	T	-	G269A	R90Q	Missense	2*	H7Q90_03220		Na+/H+ antiporter family protein	PA2653		probable transporter	Membrane proteins / Transport of small molecules	0	0	0	0	0	0	1	0	0	1
	D-I-1	744940	G	A	-	C88T	L30L	Silent	3*	H7Q90_03235		sensor histidine kinase	PA2656	bqsS	two-component sensor BqsS	Two-component regulatory systems	0	0	0	0	0	0	1	1	0	1
	D-I-1	810671	G	A	-	C353T	A118V	Missense	3*	H7Q90_03555		alpha/beta hydrolase	PA2717	cpo	chloroperoxidase precursor	Central intermediary metabolism	0	0	0	0	0	0	1	1	0	1
	D-I-1	836121	G	A	-	C746T	P249L	Missense	3*	H7Q90_03665	pheS	phenylalanine--tRNA ligase subunit alpha	PA2740	pheS	phenylalanyl-tRNA synthetase, alpha-subunit	Translation, post-translational modification, degradation	0	0	0	0	0	0	1	1	0	1
	D-I-1	937668	C	T	-	G154A	A52T	Missense	3*	H7Q90_04375		GAF domain-containing protein	PA2822		conserved hypothetical protein	Hypothetical, Hypothetical, unclassified, unknown , unknown	0	0	0	0	0	0	1	1	0	1
	D-I-1	1055932	T	C		T>C		Intergenic	3*	H7Q90_04960//H7Q90_04965	//	transporter//M28 family peptidase	//PA2939		//probable aminopeptidase	// Secreted Factors (toxins, enzymes, alginate)	0	0	0	0	0	0	1	1	0	1
	D-I-1	1068302	G	A	+	G265A	A89T	Missense	3*	H7Q90_05005		CbtA family protein	PA2946		hypothetical protein	Membrane proteins	0	0	0	0	0	0	1	1	0	1
	D-I-1	1108807	T	G	-	A9C	R3S	Missense	4*	H7Q90_05215		lipoprotein-releasing ABC transporter permease subunit	PA2988	lolE	lipoprotein localization protein LolE	Membrane proteins	0	0	0	0	0	0	1	1	1	1
	D-I-1	1109311	G	A	+	G394A	G132R	Missense	3*	H7Q90_05220		PilZ domain-containing protein	PA2989		hypothetical protein	Hypothetical, Hypothetical, unclassified, unknown , unknown	0	0	0	0	0	0	1	1	0	1
	D-I-1	1259396	A	G	-	T1081C	L361L	Silent	1	H7Q90_05865		FimV family protein	PA3115	fimV	Motility protein FimV	Motility & Attachment / Membrane proteins	0	0	0	0	0	0	0	0	0	1
	D-I-1	1262854	G	A	-	C16T	L6L	Silent	3*	H7Q90_05875	asd	aspartate-semialdehyde dehydrogenase	PA3117	asd	aspartate semialdehyde dehydrogenase	Amino acid biosynthesis and metabolism	0	0	0	0	0	0	1	1	0	1
	D-I-1	1297751	C	G	-	G32C	R11P	Missense	4*	H7Q90_06060		glycosyltransferase	/			Hypothetical, unclassified, unknown	0	0	0	0	0	0	1	1	1	1
	D-I-1	1299285	T	C	-	A857G	D286G	Missense	1	H7Q90_06070		O-antigen chain length regulator	/			Hypothetical, unclassified, unknown	0	0	0	0	0	0	0	0	1	0
	D-I-1	1400389	C	T	-	G168A	A56A	Silent	1	H7Q90_06595		NAD(P)H-quinone oxidoreductase	PA3256		probable oxidoreductase	Putative enzymes	0	0	0	0	0	0	0	1	0	0
	D-I-1	1419099	T	C	+	T1355C	L452P	Missense	1	H7Q90_06690		response regulator	PA3271		probable two-component sensor	Two-component regulatory systems	0	0	0	0	0	0	0	0	1	0
	D-I-1	1536549	C	T		C>T		Intergenic	1	H7Q90_07190//H7Q90_07195	//	aliphatic amidase//hypothetical protein	PA3366//	amiE//	aliphatic amidase//	Carbon compound catabolism //	0	0	1	0	0	0	0	0	0	0
	D-I-1	1641628	C	T	+	C1039T	Q347*	Nonsense	3*	H7Q90_07735		MFS transporter	PA3467		probable major facilitator superfamily (MFS) transporter	Membrane proteins / Transport of small molecules	0	0	0	0	0	0	1	1	0	1
	D-I-1	1678013	C	T	-	G223A	V75I	Missense	3*	H7Q90_07895		RidA family protein	PA3499		hypothetical protein	Hypothetical, Hypothetical, unclassified, unknown , unknown	0	0	0	0	0	0	1	1	0	1
	D-I-1	1725208	G	A		G>A		Intergenic	4*	H7Q90_08110//H7Q90_08115	//	GDP-mannose 6-dehydrogenase//glycosyltransferase family 2 protein	PA3540//PA3541	algD//alg8	GDP-mannose 6-dehydrogenase AlgD//alginate biosynthesis protein Alg8	Cell wall / LPS / capsule / Secreted Factors (toxins, enzymes, alginate) / Adaptation, Protection // Cell wall / LPS / capsule / Secreted Factors (toxins, enzymes, alginate) / Adaptation, Protection	0	0	0	0	0	0	1	1	1	1
	D-I-1	1726524	T	C	+	T1220C	V407A	Missense	1	H7Q90_08115		glycosyltransferase family 2 protein	PA3541	alg8	alginate biosynthesis protein Alg8	Cell wall / LPS / capsule / Secreted Factors (toxins, enzymes, alginate) / Adaptation, Protection	0	0	0	0	0	0	0	0	1	0
	D-I-1	1731941	C	T	+	C973T	P325S	Missense	1	H7Q90_08135		right-handed parallel beta-helix repeat-containing protein	PA3545	algG	alginate-c5-mannuronan-epimerase AlgG	Cell wall / LPS / capsule / Secreted Factors (toxins, enzymes, alginate) / Adaptation, Protection	0	0	0	0	0	0	0	0	1	0
	D-I-1	1732298	G	A	+	G1330A	G444S	Missense	1	H7Q90_08135		right-handed parallel beta-helix repeat-containing protein	PA3545	algG	alginate-c5-mannuronan-epimerase AlgG	Cell wall / LPS / capsule / Secreted Factors (toxins, enzymes, alginate) / Adaptation, Protection	0	0	0	0	0	0	0	0	1	0
	D-I-1	1756253	G	A	+	G487A	D163N	Missense	4*	H7Q90_08225	cra	catabolite repressor/activator	PA3563	fruR	fructose transport system repressor FruR	Carbon compound catabolism / Transcriptional regulators / Transport of small molecules	0	0	0	0	0	0	1	1	1	1
	D-I-1	1795993	C	T	-	G192A	A64A	Silent	3*	H7Q90_08405		APC family permease	PA3597		probable amino acid permease	Transport of small molecules / Membrane proteins	0	0	0	0	0	0	1	1	0	1
	D-I-1	1809433	C	T	-	G1441A	E481K	Missense	3*	H7Q90_08485		xylulose 5-phosphate 3-epimerase	PA3613		hypothetical protein	Hypothetical, Hypothetical, unclassified, unknown , unknown	0	0	0	0	0	0	1	1	0	1
	D-I-1	1886113	C	T	-	G349A	E117K	Missense	1	H7Q90_08825		extensin	PA3681		hypothetical protein	Hypothetical, Hypothetical, unclassified, unknown , unknown	0	0	0	0	1	0	0	0	0	0
	D-I-1	1891491	A	G	-	T1407C	G469G	Silent	3*	H7Q90_08855		phosphoenolpyruvate carboxylase	PA3687	ppc	phosphoenolpyruvate carboxylase	Central intermediary metabolism // Energy metabolism	0	0	0	0	0	0	1	1	0	1
	D-I-1	1917332	T	C	-	A1183G	T395A	Missense	3*	H7Q90_08970		GMC family oxidoreductase	PA3710		probable GMC-type oxidoreductase	Carbon compound catabolism	0	0	0	0	0	0	1	1	0	1
	D-I-1	1950831	G	A	-	C1204T	R402W	Missense	1	H7Q90_09105		homoserine dehydrogenase	PA3736	hom	homoserine dehydrogenase	Amino acid biosynthesis and metabolism	0	0	0	0	0	0	0	0	1	0
	D-I-1	1968282	G	A	-	C114T	S38S	Silent	1	H7Q90_09195		CoA pyrophosphatase	PA3754		hypothetical protein	Hypothetical, unclassified, unknown	0	0	0	0	0	0	0	1	0	0
	D-I-1	2021719	G	A	+	G177A	P59P	Silent	1	H7Q90_09455		M23 family metallopeptidase	PA3787		conserved hypothetical protein	Hypothetical, unclassified, unknown	0	0	0	0	0	0	0	0	1	0
	D-I-1	2052333	G	A	-	C305T	A102V	Missense	4*	H7Q90_09615		glycine zipper 2TM domain-containing protein	PA3819		conserved hypothetical protein	Membrane proteins	0	0	0	0	0	0	1	1	1	1
	D-I-1	2169806	C	T	+	C1356T	T452T	Silent	3*	H7Q90_10155		copper-translocating P-type ATPase	PA3920	copA1	CopA1	Transport of small molecules / Membrane proteins	0	0	0	0	0	0	1	1	0	1
	D-I-1	2299283	C	T	-	G907A	A303T	Missense	2*	H7Q90_10765	mpl	UDP-N-acetylmuramate:L-alanyl-gamma-D-glutamyl- meso-diaminopimelate ligase	PA4020	mpl	UDP-N-acetylmuramate:L-alanyl-gamma-D-glutamyl-meso-diaminopimelate ligase	Cell wall / LPS / capsule / Antibiotic resistance and susceptibility	0	0	0	0	0	0	1	0	0	1
	D-I-1	2369964	A	T		A>T		Intergenic	3*	H7Q90_11095//H7Q90_11100	//	type 1 fimbrial protein//molybdenum cofactor biosynthesis protein F	PA4086//PA4087	cupB1//	probable fimbrial subunit CupB1//conserved hypothetical protein	Motility & Attachment // Hypothetical, unclassified, unknown	0	0	0	0	0	0	1	1	0	1
	D-I-1	2461706	T	C		T>C		Intergenic	3*	H7Q90_11590//H7Q90_11595	//	helix-turn-helix transcriptional regulator//response regulator transcription factor	//	//	//	Hypothetical, unclassified, unknown // Hypothetical, unclassified, unknown	0	0	0	0	0	0	1	1	0	1
	D-I-1	2487653	G	A		G>A		Intergenic	1	H7Q90_11725//H7Q90_11730	//	SH3 domain-containing protein//NtaA/DmoA family FMN-dependent monooxygenase	PA4154//PA4155	//	conserved hypothetical protein//hypothetical protein	Hypothetical, unclassified, unknown // Hypothetical, unclassified, unknown	0	0	0	0	0	0	0	0	1	0
	D-I-1	2585263	G	A	+	G1675A	D559N	Missense	3*	H7Q90_12100	uvrA	excinuclease ABC subunit UvrA	PA4234	uvrA	excinuclease ABC subunit A	DNA replication, recombination, modification and repair	0	0	0	0	0	0	1	1	0	1
	D-I-1	2590172	T	C	-	A86G	E29G	Missense	3*	H7Q90_12120	rpoA	DNA-directed RNA polymerase subunit alpha	PA4238	rpoA	DNA-directed RNA polymerase alpha chain	Transcription, RNA processing and degradation	0	0	0	0	0	0	1	1	0	1
	D-I-1	2592381	G	A	-	C905T	A302V	Missense	3*	H7Q90_12145	secY	preprotein translocase subunit SecY	PA4243	secY	secretion protein SecY	Protein secretion/export apparatus / Membrane proteins	0	0	0	0	0	0	1	1	0	1
	D-I-1	2594673	C	T	-	G85A	V29M	Missense	1	H7Q90_12165		50S ribosomal protein L18	PA4247	rplR	50S ribosomal protein L18	Translation, post-translational modification, degradation	0	0	0	0	0	0	0	1	0	0
	D-I-1	2602406	T	C	-	A82G	T28A	Missense	4*	H7Q90_12250	rpsJ	30S ribosomal protein S10	PA4264	rpsJ	30S ribosomal protein S10	Translation, post-translational modification, degradation / Transcription, RNA processing and degradation	0	0	0	0	0	0	1	1	1	1
	D-I-1	2602537	T	C		T>C		Intergenic	1	H7Q90_12250//H7Q90_12255	rpsJ//tuf	30S ribosomal protein S10//elongation factor Tu	PA4264//PA4265	rpsJ//tufA	30S ribosomal protein S10//elongation factor Tu	Translation, post-translational modification, degradation / Transcription, RNA processing and degradation // Translation, post-translational modification, degradation	0	0	0	0	0	0	0	0	1	0
	D-I-1	2651790	G	A	-	C2082T	R694R	Silent	3*	H7Q90_12495		DUF1983 domain-containing protein	PA0641		probable bacteriophage protein	Related to phage, transposon, or plasmid	0	0	0	0	0	0	1	1	0	1
	D-I-1	2739779	C	T	+	C1784T	T595I	Missense	3*	H7Q90_12965		LPS-assembly protein LptD	PA0595	lptD	LPS-assembly protein LptD	Adaptation, Protection	0	0	0	0	0	0	1	1	0	1
	D-I-1	2769264	T	C	+	T52C	F18L	Missense	3*	H7Q90_13100		hypothetical protein	/			Hypothetical, unclassified, unknown	0	0	0	0	0	0	1	1	0	1
	D-I-1	2822761	C	T	+	C354T	A118A	Silent	3*	H7Q90_13435		metallo-dependent phosphatase	PA0544		hypothetical protein	Hypothetical, unclassified, unknown	0	0	0	0	0	0	1	1	0	1
	D-I-1	2848677	G	A	+	G173A	R58H	Missense	1	H7Q90_13590		Lrp/AsnC family transcriptional regulator	PA0514	nirL	heme d1 biosynthesis protein NirL	Biosynthesis of cofactors, prosthetic groups and carriers / Energy metabolism	0	0	0	0	0	0	0	0	1	0
	D-I-1	2862984	T	G	-	A760C	T254P	Missense	4*	H7Q90_13655	bioF	8-amino-7-oxononanoate synthase	PA0501	bioF	8-amino-7-oxononanoate synthase	Biosynthesis of cofactors, prosthetic groups and carriers	0	0	0	0	0	0	1	1	1	1
	D-I-1	2891488	G	A	+	G2199A	Q733Q	Silent	3*	H7Q90_13800		TonB-dependent siderophore receptor	PA0470	fiuA	Ferrichrome receptor FiuA	Transport of small molecules / Membrane proteins	0	0	0	0	0	0	1	1	0	1
	D-I-1	2921452	C	T	-	G107A	G36D	Missense	3*	H7Q90_13930		Zn-dependent hydrolase	PA0444		N-carbamoyl-beta-alanine amidohydrolase	Nucleotide biosynthesis and metabolism	0	0	0	0	0	0	1	1	0	1
	D-I-1	2925285	G	A	+	G29A	R10H	Missense	1	H7Q90_13945		NAD(P)-dependent oxidoreductase	PA0440		probable oxidoreductase	Putative enzymes	0	0	1	0	0	0	0	0	0	0
	D-I-1	2934756	C	T	-	G259A	G87S	Missense	4*	H7Q90_13975		TonB-dependent receptor	PA0434		hypothetical protein	Membrane proteins	0	0	0	0	0	0	1	1	1	1
	D-I-1	2967773	G	A	-	C1089T	L363L	Silent	3*	H7Q90_14090		chemotaxis protein	PA0411	pilJ	twitching motility protein PilJ	Motility & Attachment / Chemotaxis	0	0	0	0	0	0	1	1	0	1
	D-I-1	3050409	A	T	-	T242A	I81N	Missense	3*	H7Q90_14525		CatB-related O-acetyltransferase	/			Hypothetical, unclassified, unknown	0	0	0	0	0	0	1	1	0	1
	D-I-1	3109842	G	A		G>A		Intergenic	1	H7Q90_14790//H7Q90_14795	//	M48 family metallopeptidase//DUF962 domain-containing protein	PA0277//PA0276	//	conserved hypothetical protein//hypothetical protein	Hypothetical, unclassified, unknown // Membrane proteins	0	0	0	0	1	0	0	0	0	0
	D-I-1	3111549	A	G	+	A311G	E104G	Missense	1	H7Q90_14805		hypothetical protein	PA0274		hypothetical protein	Hypothetical, Hypothetical, unclassified, unknown , unknown	0	0	0	0	0	1	0	0	0	0
	D-I-1	3151387	C	G		C>G		Intergenic	1	H7Q90_14975//H7Q90_14980	//	TIM barrel protein//MFS transporter	PA0242//PA0241	//	hypothetical protein//probable major facilitator superfamily (MFS) transporter	Putative enzymes // Transport of small molecules / Membrane proteins	0	0	0	0	0	0	0	0	1	0
	D-I-1	3224842	A	C	+	A448C	T150P	Missense	4*	H7Q90_15315		GGDEF domain-containing protein	PA0169	siaD	SiaD	Motility & Attachment	0	0	0	0	0	0	1	1	1	1
	D-I-1	3297996	C	T	-	G584A	G195D	Missense	3*	H7Q90_15665		DUF4150 domain-containing protein	/			Hypothetical, unclassified, unknown	0	0	0	0	0	0	1	1	0	1
	D-I-1	3327091	G	A	+	G2404A	G802S	Missense	3*	H7Q90_15790	tssM	type VI secretion system membrane subunit TssM	PA0077	icmF1	IcmF1	Protein secretion/export apparatus	0	0	0	0	0	0	1	1	0	1
	D-I-1	3343791	G	A	-	C678T	F226F	Silent	3*	H7Q90_15860		aminopeptidase	PA0063		hypothetical protein	Hypothetical, unclassified, unknown	0	0	0	0	0	0	1	1	0	1
	D-I-1	3374946	G	T	-	C7785A	L2595L	Silent	1	H7Q90_16005		filamentous hemagglutinin N-terminal domain-containing protein	PA0041		probable hemagglutinin	Secreted Factors (toxins, enzymes, alginate)	0	0	0	0	0	0	0	1	0	0
	D-I-1	3380625	G	A	-	C2106T	S702S	Silent	2*	H7Q90_16005		filamentous hemagglutinin N-terminal domain-containing protein	PA0041		probable hemagglutinin	Secreted Factors (toxins, enzymes, alginate)	0	0	0	0	0	0	1	0	0	1
	D-I-1	3448650	C	T	-	G548A	R183H	Missense	3*	H7Q90_16330		HAD-IB family phosphatase	PA5547		conserved hypothetical protein	Hypothetical, Hypothetical, unclassified, unknown , unknown	0	0	0	0	0	0	1	1	0	1
	D-I-1	3468163	A	G	-	T811C	C271R	Missense	1	H7Q90_16420		cation:proton antiporter	PA5529		probable sodium/proton antiporter	Membrane proteins / Transport of small molecules	1	0	0	0	0	0	0	0	0	0
	D-I-1	3476828	C	T	-	G467A	G156D	Missense	2*	H7Q90_16465		hypothetical protein	PA5520		hypothetical protein	Hypothetical, Hypothetical, unclassified, unknown , unknown	0	0	0	0	0	0	1	0	0	1
	D-I-1	3513871	C	T	-	G1732A	A578T	Missense	3*	H7Q90_16645		HAMP domain-containing protein	PA5484	kinB	KinB	Two-component regulatory systems	0	0	0	0	0	0	1	1	0	1
	D-I-1	3556696	G	A	-	C293T	A98V	Missense	3*	H7Q90_16840		EamA family transporter	PA5444		conserved hypothetical protein	Membrane proteins	0	0	0	0	0	0	1	1	0	1
	D-I-1	3609639	A	G	-	T623C	V208A	Missense	1	H7Q90_17070		electron transfer flavoprotein subunit alpha/FixB family protein	PA5400		probable electron transfer flavoprotein alpha subunit	Energy metabolism	0	0	0	0	0	0	0	0	1	0
	D-I-1	3653960	C	T	+	C1368T	G456G	Silent	4*	H7Q90_17255		ABC transporter permease subunit	PA5368	pstC	membrane protein component of ABC phosphate transporter	Transport of small molecules / Membrane proteins	0	0	0	0	0	0	1	1	1	1
	D-I-1	3689987	A	G	-	T89C	F30S	Missense	3*	H7Q90_17450		acyl-CoA thioesterase	PA5329		conserved hypothetical protein	Hypothetical, Hypothetical, unclassified, unknown , unknown	0	0	0	0	0	0	1	1	0	1
	D-I-1	3780886	C	T	+	C7T	P3S	Missense	4*	H7Q90_17865		c-type cytochrome	PA5248		hypothetical protein	Membrane proteins	0	0	0	0	0	0	1	1	1	1
	D-I-1	3791598	C	T	+	C545T	A182V	Missense	1	H7Q90_17910	rho	transcription termination factor Rho	PA5239	rho	transcription termination factor Rho	Transcription, RNA processing and degradation	0	0	0	0	0	0	0	0	1	0
	D-I-1	3820287	G	A	+	G168A	R56R	Silent	3*	H7Q90_18045		glycine dehydrogenase (aminomethyl-transferring)	PA5213	gcvP1	glycine cleavage system protein P1	Amino acid biosynthesis and metabolism / Central intermediary metabolism	0	0	0	0	0	0	1	1	0	1
	D-I-1	3880168	C	T	-	G209A	G70D	Missense	4*	H7Q90_18310	rfbA	glucose-1-phosphate thymidylyltransferase RfbA	PA5163	rmlA	glucose-1-phosphate thymidylyltransferase	Cell wall / LPS / capsule	0	0	0	0	0	0	1	1	1	1
	D-I-1	3985947	A	G	+	A284G	H95R	Missense	1	H7Q90_18880	gloA	lactoylglutathione lyase	PA5111	gloA3	lactoylglutathione lyase	Central intermediary metabolism	0	0	0	0	0	0	0	0	1	0
	D-I-1	3988484	C	T	+	C207T	D69D	Silent	3*	H7Q90_18900		lipocalin family protein	PA5107	blc	outer membrane lipoprotein Blc	Membrane proteins	0	0	0	0	0	0	1	1	0	1
	D-I-1	4033908	G	A	-	C96T	A32A	Silent	3*	H7Q90_19105	hisI	phosphoribosyl-AMP cyclohydrolase	PA5066	hisI	phosphoribosyl-AMP cyclohydrolase	Amino acid biosynthesis and metabolism	0	0	0	0	0	0	1	1	0	1
	D-I-1	4087694	T	G	-	A2584C	T862P	Missense	1	H7Q90_19325	mscK	mechanosensitive channel MscK	PA5022		conserved hypothetical protein	Hypothetical, Hypothetical, unclassified, unknown , unknown	0	0	0	0	0	1	0	0	0	0
	D-I-1	4121714	A	G	+	A335G	H112R	Missense	4*	H7Q90_19435		glycosyltransferase	PA5000	wapR	alpha-1,3-rhamnosyltransferase WapR	Cell wall / LPS / capsule / Putative enzymes	0	0	0	0	0	0	1	1	1	1
	D-I-1	4131107	T	G	-	A43C	T15P	Missense	1	H7Q90_19470		metal ABC transporter ATPase	PA4993		hypothetical protein	Hypothetical, Hypothetical, unclassified, unknown , unknown	0	0	0	1	0	0	0	0	0	0
	D-I-1	4166898	G	A	+	G1586A	G529D	Missense	1	H7Q90_19620	parC	DNA topoisomerase IV subunit A	PA4964	parC	topoisomerase IV subunit A	DNA replication, recombination, modification and repair	0	0	0	0	0	0	0	0	1	0
	D-I-1	4248869	C	T	-	G1306A	D436N	Missense	3*	H7Q90_19970		TonB-dependent receptor	PA4897		TonB-dependent receptor	Hypothetical, Hypothetical, unclassified, unknown , unknown	0	0	0	0	0	0	1	1	0	1
	D-I-1	4297428	A	G	-	T410C	L137P	Missense	1	H7Q90_20215		hypothetical protein	PA4849		hypothetical protein	Membrane proteins	0	0	0	0	0	0	0	0	1	0
	D-I-1	4317060	C	T	+	C577T	P193S	Missense	1	H7Q90_20290	cntI	pseudopaline transport inner membrane protein CntI	PA4834	cntI	CntI	Membrane proteins	0	0	0	0	0	0	0	0	1	0
	D-I-1	4322523	G	A	+	G162A	E54E	Silent	3*	H7Q90_20325		arylamine N-acetyltransferase	PA4827		arylamine N-acetyltransferase	Putative enzymes / Adaptation, Protection	0	0	0	0	0	0	1	1	0	1
	D-I-1	4498254	C	T	+	C194T	T65M	Missense	4*	H7Q90_21155		HigA family addiction module antidote protein	PA4674		Antitoxin HigA	Hypothetical, Hypothetical, unclassified, unknown , unknown	0	0	0	0	0	0	1	1	1	1
	D-I-1	4501377	C	T	-	G835A	A279T	Missense	1	H7Q90_21180		ribose-phosphate pyrophosphokinase	PA4670	prs	ribose-phosphate pyrophosphokinase	Nucleotide biosynthesis and metabolism / Carbon compound catabolism	0	0	0	0	0	0	0	0	1	0
	D-I-1	4528449	G	A	+	G497A	G166D	Missense	1	H7Q90_21310		hypoxanthine-guanine phosphoribosyltransferase	PA4645		probable purine/pyrimidine phosphoribosyl transferase	Nucleotide biosynthesis and metabolism	0	0	0	0	0	0	0	0	1	0
	D-I-1	4553462	C	T	+	C5748T	G1916G	Silent	3*	H7Q90_21420		filamentous hemagglutinin N-terminal domain-containing protein	PA4625	cdrA	cyclic diguanylate-regulated TPS partner A, CdrA	Cell wall / LPS / capsule / Secreted Factors (toxins, enzymes, alginate)	0	0	0	0	0	0	1	1	0	1
	D-I-1	4605458	C	T	-	G157A	A53T	Missense	3*	H7Q90_21635		RNA 3'-terminal phosphate cyclase	PA4585	rtcA	RNA 3'-terminal phosphate cyclase	Transcription, RNA processing and degradation	0	0	0	0	0	0	1	1	0	1
	D-I-1	4642536	T	C	-	A169G	T57A	Missense	4*	H7Q90_21820		prepilin-type N-terminal cleavage/methylation domain-containing protein	PA4549	fimT	type 4 fimbrial biogenesis protein FimT	Motility & Attachment	0	0	0	0	0	0	1	1	1	1
	D-I-1	4731935	C	T	-	G359A	G120D	Missense	1	H7Q90_22325		DUF2857 domain-containing protein	/			Hypothetical, unclassified, unknown	0	0	0	0	0	0	0	1	0	0
	D-I-1	4768485	A	G	+	A55G	M19V	Missense	3*	H7Q90_22540		methyl-accepting chemotaxis protein	PA4520		probable chemotaxis transducer	Chemotaxis / Adaptation, Protection	0	0	0	0	0	0	1	1	0	1
	D-I-1	4783610	A	G	+	A198G	V66V	Silent	1	H7Q90_22590	pxpB	5-oxoprolinase subunit PxpB	PA4510		conserved hypothetical protein	Hypothetical, unclassified, unknown	0	0	0	0	0	0	0	0	1	0
	D-I-1	4794414	A	G	-	T812C	L271P	Missense	3*	H7Q90_22640		ABC transporter substrate-binding protein	PA4500	dppA3	probable binding protein component of ABC transporter	Transport of small molecules	0	0	0	0	0	0	1	1	0	1
	D-I-1	4889995	A	G	+	A380G	H127R	Missense	3*	H7Q90_23100		cell division protein FtsQ	PA4409	ftsQ	cell division protein FtsQ	Cell division	0	0	0	0	0	0	1	1	0	1
	D-I-1	4891510	C	T	+	C1010T	A337V	Missense	3*	H7Q90_23105	ftsA	cell division protein FtsA	PA4408	ftsA	cell division protein FtsA	Cell division	0	0	0	0	0	0	1	1	0	1
	D-I-1	4896914	C	T	+	C1241T	T414I	Missense	1	H7Q90_23130	secA	preprotein translocase subunit SecA	PA4403	secA	secretion protein SecA	Protein secretion/export apparatus	0	0	0	0	0	0	0	1	0	0
	D-I-1	4898653	G	A	+	G83A	R28Q	Missense	3*	H7Q90_23135	argJ	bifunctional glutamate N-acetyltransferase/amino-acid acetyltransferase ArgJ	PA4402	argJ	glutamate N-acetyltransferase	Amino acid biosynthesis and metabolism	0	0	0	0	0	0	1	1	0	1
	D-I-1	4906814	C	T	+	C318T	I106I	Silent	3*	H7Q90_23170		YajQ family cyclic di-GMP-binding protein	PA4395		conserved hypothetical protein	Hypothetical, unclassified, unknown	0	0	0	0	0	0	1	1	0	1
	D-I-1	4946080	C	T	+	C1046T	P349L	Missense	3*	H7Q90_23365	feoB	Fe(2+) transporter permease subunit FeoB	PA4358	feoB	FeoB	Membrane proteins / Transport of small molecules	0	0	0	0	0	0	1	1	0	1
	D-I-1	4963435	A	G	+	A21G	A7A	Silent	1	H7Q90_23460		phosphatidylserine/phosphatidylglycerophosphate/ cardiolipin synthase family protein	PA4339		probable phospholipase	Fatty acid and phospholipid metabolism	1	0	0	0	0	0	0	0	0	0
	D-I-1	4991864	A	G	-	T909C	R303R	Silent	4*	H7Q90_23605		glycosyltransferase family 1 protein	PA4311		conserved hypothetical protein	Hypothetical, unclassified, unknown	0	0	0	0	0	0	1	1	1	1
	D-I-1	5093614	A	G		A>G		Intergenic	3*	H7Q90_23960//H7Q90_23965	//	amidase//CatB-related O-acetyltransferase	PA0704//	//	probable amidase //	Putative enzymes // Hypothetical, unclassified, unknown	0	0	0	0	0	0	1	1	0	1
	D-I-1	5094994	C	T	-	T286A	G96S	Missense	4*	H7Q90_23970		glycosyltransferase family 2 protein	PA0705	migA	alpha-1,6-rhamnosyltransferase MigA	Cell wall / LPS / capsule / Putative enzymes	0	0	0	0	0	0	1	1	1	1
	D-I-1	5146853	A	G	+	A487G	T163A	Missense	1	H7Q90_24240		chromosome partitioning protein ParA	/			Hypothetical, unclassified, unknown	0	0	0	0	0	0	0	0	1	0
	D-I-1	5154106	C	T	-	G117A	A39A	Silent	3*	H7Q90_24250		relaxase	/			Hypothetical, unclassified, unknown	0	0	0	0	0	0	1	1	0	1
	D-I-1	5155359	C	T	+	C27T	T9T	Silent	3*	H7Q90_24265		DUF3742 family protein	PA0718		hypothetical protein of bacteriophage Pf1	Related to phage, transposon, or plasmid	0	0	0	0	0	0	1	1	0	1
	D-I-1	5235352	A	G	+	A13G	T5A	Missense	3*	H7Q90_24690		succinate dehydrogenase assembly factor 2	PA0760		conserved hypothetical protein	Hypothetical, Hypothetical, unclassified, unknown , unknown	0	0	0	0	0	0	1	1	0	1
	D-I-1	5326399	A	G	-	T453C	G151G	Silent	1	H7Q90_25095		hypothetical protein	/			Hypothetical, unclassified, unknown	0	0	0	0	0	0	0	0	1	0
	D-I-1	5342683	C	T	+	C491T	P164L	Missense	3*	H7Q90_25190		AraC family transcriptional regulator	PA0831	oruR	transcriptional regulator OruR	Transcriptional regulators	0	0	0	0	0	0	1	1	0	1
	D-I-1	5369577	C	T	-	G1003A	A335T	Missense	3*	H7Q90_25310		class II fumarate hydratase	PA0854	fumC2	fumarate hydratase	Energy metabolism / Carbon compound catabolism	0	0	0	0	0	0	1	1	0	1
	D-I-1	5374797	C	T	+	C298T	Q100*	Nonsense	1	H7Q90_25340		ABC transporter ATP-binding protein	PA0860		probable ATP-binding/permease fusion ABC transporter	Membrane proteins / Transport of small molecules	0	0	0	0	0	0	0	1	0	0
	D-I-1	5415243	C	T	+	C864T	N288N	Silent	4*	H7Q90_25520		aspartate aminotransferase family protein	PA0895	aruC	N2-Succinylornithine 5-aminotransferase (SOAT) N2-acetylornithine 5-aminotransferase (ACOAT)	Amino acid biosynthesis and metabolism	0	0	0	0	0	0	1	1	1	1
	D-I-1	5424549	A	G	+	A1262G	D421G	Missense	1	H7Q90_25560	alaS	alanine--tRNA ligase	PA0903	alaS	alanyl-tRNA synthetase	Transcription, RNA processing and degradation / Translation, post-translational modification, degradation	0	0	0	0	0	0	0	0	1	0
	D-I-1	5430144	T	C	+	T266C	I89T	Missense	4*	H7Q90_25600		hypothetical protein	PA0908	alpB	AlpB	Antibiotic resistance and susceptibility	0	0	0	0	0	0	1	1	1	1
	D-I-1	5438181	C	T	+	C1696T	L566L	Silent	3*	H7Q90_25645		potassium transporter Kup	PA0917	kup	potassium uptake protein Kup	Transport of small molecules	0	0	0	0	0	0	1	1	0	1
	D-I-1	5489882	C	T		C>T		Intergenic	3*	H7Q90_25910//H7Q90_25915	ruvB//ybgC	Holliday junction branch migration DNA helicase RuvB//tol-pal system-associated acyl-CoA thioesterase	PA0967//PA0968	ruvB//	Holliday junction DNA helicase RuvB//conserved hypothetical protein	DNA replication, recombination, modification and repair // Hypothetical, unclassified, unknown	0	0	0	0	0	0	1	1	0	1
	D-I-1	5595839	C	T	+	C159T	F53F	Silent	1	H7Q90_26455	flgC	flagellar basal body rod protein FlgC	PA1078	flgC	flagellar basal-body rod protein FlgC	Motility & Attachment / Cell wall / LPS / capsule	0	0	0	0	0	0	0	0	1	0
	D-I-1	5619710	C	T	+	C501T	A167A	Silent	1	H7Q90_26560	fliD	flagellar filament capping protein FliD	/			Hypothetical, unclassified, unknown	0	0	0	0	0	0	0	0	1	0
	D-I-1	5624551	A	G	+	A883G	T295A	Missense	3*	H7Q90_26585		PAS domain-containing protein	PA1098	fleS	two-component sensor	Two-component regulatory systems	0	0	0	0	0	0	1	1	0	1
	D-I-1	5667483	T	C	-	A137G	K46R	Missense	3*	H7Q90_26810		LysR family transcriptional regulator	PA1141		probable transcriptional regulator	Transcriptional regulators	0	0	0	0	0	0	1	1	0	1
	D-I-1	5772610	C	T	+	C795T	A265A	Silent	3*	H7Q90_27300		FUSC family protein	PA1232		hypothetical protein	Membrane proteins	0	0	0	0	0	0	1	1	0	1
	D-I-1	5790966	C	T	+	C1039T	R347C	Missense	1	H7Q90_27370		type I secretion system permease/ATPase	PA1246	aprD	alkaline protease secretion protein AprD	Protein secretion/export apparatus / Secreted Factors (toxins, enzymes, alginate)	0	0	0	0	1	0	0	0	0	0
	D-I-1	5842536	C	T	-	G447A	Q149Q	Silent	3*	H7Q90_27610		sulfurtransferase	PA1292		probable 3-mercaptopyruvate sulfurtransferase	Putative enzymes	0	0	0	0	0	0	1	1	0	1
	D-I-1	5900584	C	T	-	G427A	G143S	Missense	3*	H7Q90_27880		aminotransferase class I/II-fold pyridoxal phosphate-dependent enzyme	PA1346		hypothetical protein	Hypothetical, Hypothetical, unclassified, unknown , unknown	0	0	0	0	0	0	1	1	0	1
	D-I-1	5970486	C	T	+	C925T	Q309*	Nonsense	3*	H7Q90_28210		AAA family ATPase	PA1405		probable helicase	DNA replication, recombination, modification and repair	0	0	0	0	0	0	1	1	0	1
	D-I-1	5981597	C	T	-	G484A	G162R	Missense	1	H7Q90_28255		MBL fold metallo-hydrolase	PA1415		hypothetical protein	Hypothetical, Hypothetical, unclassified, unknown , unknown	0	0	0	0	0	0	0	0	1	0
	D-I-1	6010686	G	A	+	G464A	S155N	Missense	2*	H7Q90_28370		sensor histidine kinase	PA1438		probable two-component sensor	Two-component regulatory systems	0	0	0	0	0	0	1	0	0	1
	D-I-1	6020387	G	A	+	G469A	G157S	Missense	2*	H7Q90_28430		YgcG family protein	PA1450		conserved hypothetical protein	Hypothetical, Hypothetical, unclassified, unknown , unknown	0	0	0	0	0	0	1	0	0	1
	D-I-1	6096269	C	T		C>T		Intergenic	1	H7Q90_28790//H7Q90_28795	guaD//xdhC	guanine deaminase//xanthine dehydrogenase accessory protein XdhC	PA1521//PA1522	//	probable guanine deaminase//hypothetical protein	Nucleotide biosynthesis and metabolism // Hypothetical, unclassified, unknown	0	0	0	0	0	0	0	0	1	0
	D-I-1	6172078	T	G	-	A566C	D189A	Missense	1	H7Q90_29160		hypothetical protein	/			Hypothetical, unclassified, unknown	0	0	0	0	0	1	0	0	0	0
	D-I-1	6197242	A	G		A>G		Intergenic	1	H7Q90_29275//H7Q90_29280	//	efflux transporter outer membrane subunit//response regulator transcription factor	//	//	//	Hypothetical, unclassified, unknown // Hypothetical, unclassified, unknown	0	0	0	0	0	0	0	0	1	0
	D-I-1	6207575	C	G	+	C474G	G158G	Silent	2*	H7Q90_29325	trbB	P-type conjugative transfer ATPase TrbB	/			Hypothetical, unclassified, unknown	0	0	0	0	0	0	1	0	0	1
	D-I-1	6207611	G	C	+	G510C	A170A	Silent	2*	H7Q90_29325	trbB	P-type conjugative transfer ATPase TrbB	/			Hypothetical, unclassified, unknown	0	0	0	0	0	0	1	0	0	1
	D-I-1	6207612	C	T	+	C511T	L171L	Silent	2*	H7Q90_29325	trbB	P-type conjugative transfer ATPase TrbB	/			Hypothetical, unclassified, unknown	0	0	0	0	0	0	1	0	0	1
	D-I-1	6207617	G	C	+	G516C	L172L	Silent	2*	H7Q90_29325	trbB	P-type conjugative transfer ATPase TrbB	/			Hypothetical, unclassified, unknown	0	0	0	0	0	0	1	0	0	1
	D-I-1	6207623	G	A	+	G522A	E174E	Silent	2*	H7Q90_29325	trbB	P-type conjugative transfer ATPase TrbB	/			Hypothetical, unclassified, unknown	0	0	0	0	0	0	1	0	0	1
	D-I-1	6246096	C	T	+	C305T	A102V	Missense	1	H7Q90_29505		amidohydrolase family protein	PA1605		hypothetical protein	Hypothetical, Hypothetical, unclassified, unknown , unknown	0	0	0	0	0	1	0	0	0	0
	D-I-1	6264195	G	A	+	G654A	A218A	Silent	3*	H7Q90_29590		alpha/beta hydrolase	PA1622		probable hydrolase	Putative enzymes	0	0	0	0	0	0	1	1	0	1
	D-I-1	6273212	C	T	+	C413T	T138I	Missense	3*	H7Q90_29635		acyl-CoA dehydrogenase	PA1631		probable acyl-CoA dehydrogenase	Putative enzymes	0	0	0	0	0	0	1	1	0	1
	D-I-1	6294513	C	T	+	C149T	A50V	Missense	1	H7Q90_29730		SDR family oxidoreductase	PA1649		probable short-chain dehydrogenase	Putative enzymes	0	0	0	0	0	0	0	0	1	0
	D-I-1	6364407	G	A	+	G231A	W77*	Nonsense	4*	H7Q90_30085	exsA	T3SS regulon transcriptional activator ExsA	PA1713	exsA	transcriptional regulator ExsA	Protein secretion/export apparatus / Transcriptional regulators	0	0	0	0	0	0	1	1	1	1
	D-I-1	6377947	C	T		C>T		Intergenic	1	H7Q90_30155//H7Q90_30160	//	EAL domain-containing protein//ribonuclease E inhibitor RraB	PA1727//PA1728	mucR//	MucR//hypothetical protein	Cell wall / LPS / capsule / Motility & Attachment	0	0	0	0	0	1	0	0	0	0
	D-I-1	6397136	C	T		C>T		Intergenic	3*	H7Q90_30260//H7Q90_30265	//	crotonase/enoyl-CoA hydratase family protein//N-acetyltransferase	//PA1749	//	//hypothetical protein	Hypothetical, Hypothetical, unclassified, unknown , unknown	0	0	0	0	0	0	1	1	0	1
	D-I-1	6407055	C	T	+	C1340T	A447V	Missense	3*	H7Q90_30315		helix-turn-helix transcriptional regulator	PA1759		probable transcriptional regulator	Transcriptional regulators	0	0	0	0	0	0	1	1	0	1
	D-I-1	6425124	C	T		C>T		Intergenic	3*	H7Q90_30380//H7Q90_30385	//	putative 4-hydroxy-4-methyl-2-oxoglutarate aldolase//zinc transporter ZntB	PA1772//PA1773	//cmaX	probable methyltransferase//CmaX protein	Biosynthesis of cofactors, prosthetic groups and carriers // Membrane proteins	0	0	0	0	0	0	1	1	0	1
	D-I-1	6437461	C	T		C>T		Intergenic	3*	H7Q90_30430//H7Q90_30435	//	bifunctional protein-serine/threonine kinase/phosphatase//NarK/NasA family nitrate transporter	PA1782//PA1783	//nasA	probable serine/threonine-protein kinase//nitrate transporter	Adaptation, Protection // Transport of small molecules / Membrane proteins	0	0	0	0	0	0	1	1	0	1
	D-I-1	6452010	A	G	+	A365G	H122R	Missense	3*	H7Q90_30495		cysteine--tRNA ligase	PA1795	cysS	cysteinyl-tRNA synthetase	Amino acid biosynthesis and metabolism / Translation, post-translational modification, degradation	0	0	0	0	0	0	1	1	0	1
	D-I-1	6453838	C	T	-	G103A	G35S	Missense	4*	H7Q90_30500	folD	bifunctional methylenetetrahydrofolate dehydrogenase/methenyltetrahydrofolate cyclohydrolase FolD	PA1796	folD	5,10-methylene-tetrahydrofolate dehydrogenase / cyclohydrolase	Nucleotide biosynthesis and metabolism / Biosynthesis of cofactors, prosthetic groups and carriers / Translation, post-translational modification, degradation	0	0	0	0	0	0	1	1	1	1
	D-I-1	6506542	A	G	-	T232C	C78R	Missense	4*	H7Q90_30765		DUF469 family protein	PA1842		hypothetical protein	Hypothetical, Hypothetical, unclassified, unknown , unknown	0	0	0	0	0	0	1	1	1	1
	D-I-1	6697139	C	T	-	G753A	W251*	Nonsense	2*	H7Q90_31585		GntP family permease	PA2004		conserved hypothetical protein	Membrane proteins	0	0	0	0	0	0	1	0	0	1
	D-I-1	6825336	T	C	+	T112C	C38R	Missense	4*	H7Q90_32185		hypothetical protein	PA2174		hypothetical protein	Hypothetical, Hypothetical, unclassified, unknown , unknown	0	0	0	0	0	0	1	1	1	1
	D-I-1	6827409	C	T	-	G360A	L120L	Silent	3*	H7Q90_32205		hemerythrin domain-containing protein	PA2171		hypothetical protein	Hypothetical, unclassified, unknown	0	0	0	0	0	0	1	1	0	1
	D-I-1	6911249	G	A	+	G392A	R131H	Missense	4*	H7Q90_32590		methyltransferase	PA2095		hypothetical protein	Hypothetical, Hypothetical, unclassified, unknown , unknown	0	0	0	0	0	0	1	1	1	1
	D-I-1	6911863	G	A	-	C799T	P267S	Missense	4*	H7Q90_32595		FecR family protein	PA2094		probable transmembrane sensor	Transcriptional regulators / Membrane proteins	0	0	0	0	0	0	1	1	1	1
	D-I-1	6930235	C	T		C>T		Intergenic	3*	H7Q90_32670//H7Q90_32675	//	amino acid permease//cytochrome c	//PA2078	//	//(7S,10S)-hydroperoxide diol synthase	// Fatty acid and phospholipid metabolism	0	0	0	0	0	0	1	1	0	1
	D-I-1	6932959	G	A	+	G795A	P265P	Silent	1	H7Q90_32680		hypothetical protein	PA2077		oleate 10S-lipoxygenase	Fatty acid and phospholipid metabolism	0	0	0	0	0	0	0	0	1	0
	SNPs in isolates collected from patient E (20 isolates, 1 = Mutation is present in isolate, 0 = Mutation is not present in isolate)
	Chromosome/Reference strain	Position in chromosome	Reference nucleotide	Query nucleotide	Strand	Mutation nucleotide level	Mutation AA level	Type of mutation	Number of isolates with SNPs (* indicates over time SNPs)	Gene locus tag (Reference)	Gene name	Product	Gene locus tag (PAO1)	Gene name (PAO1)	Product PAO1	PseudoCap function (PAO1)	E-I-1	E-I-2	E-I-3	E-I-4	E-I-5	E-II-1	E-II-2	E-II-3	E-II-4	E-II-5	E-III-1	E-III-2	E-III-3	E-III-4	E-III-5	E-IV-1	E-IV-2	E-IV-3	E-IV-4	E-IV-5
	E-I-1	453627	C	T	-	G201A	K67K	Silent	2	H7Q91_02130		hypothetical protein	/			Hypothetical, unclassified, unknown	0	0	0	0	0	0	0	0	0	0	0	0	1	0	1	0	0	0	0	0
	E-I-1	1041223	A	C	+	A622C	T208P	Missense	1	H7Q91_05070		CAP domain-containing protein	PA1139		hypothetical protein	Hypothetical, unclassified, unknown	0	0	0	1	0	0	0	0	0	0	0	0	0	0	0	0	0	0	0	0
	E-I-1	3554906	A	C	+	A223C	T75P	Missense	1	H7Q91_16780		response regulator transcription factor	PA3077	cprR	CprR	Transcriptional regulators / Two-component regulatory systems	0	0	0	0	1	0	0	0	0	0	0	0	0	0	0	0	0	0	0	0
	E-I-1	4674269	G	A	-	C130T	P44S	Missense	1	H7Q91_22035		septal ring lytic transglycosylase RlpA family protein	PA4000	rlpA	RlpA	Cell division	0	0	0	0	0	0	0	0	0	0	0	0	0	0	0	0	0	0	1	0
	E-I-1	5055838	C	A	+	C294A	S98S	Silent	1	H7Q91_23970		nucleotidyltransferase	/			Hypothetical, unclassified, unknown	0	1	0	0	0	0	0	0	0	0	0	0	0	0	0	0	0	0	0	0
	SNPs in isolates collected from patient F (10 isolates, 1 = Mutation is present in isolate, 0 = Mutation is not present in isolate)
	Chromosome/Reference strain	Position in chromosome	Reference nucleotide	Query nucleotide	Strand	Mutation nucleotide level	Mutation AA level	Type of mutation	Number of isolates with SNPs (* indicates over time SNPs)	Gene locus tag (Reference)	Gene name	Product	Gene locus tag (PAO1)	Gene name (PAO1)	Product PAO1	PseudoCap function (PAO1)	F-I-1	F-I-2	F-I-3	F-I-4	F-I-5	F-II-1	F-II-2	F-II-3	F-II-4	F-II-5
	F-I-1	182119	C	A	+	C1104A	L368L	Silent	1	H7Q92_00770		methyl-accepting chemotaxis protein	PA2654	tlpQ	TlpQ	Adaptation, Protection / Chemotaxis	0	0	0	0	0	0	0	0	1	0
	F-I-1	1185185	C	T	-	G237A	L79L	Silent	1	H7Q92_05695		methyltransferase domain-containing protein	PA3515		hypothetical protein	Hypothetical, unclassified, unknown	0	0	0	0	0	0	1	0	0	0
	F-I-1	1224535	C	T	+	C976T	H326Y	Missense	5*	H7Q92_05845		right-handed parallel beta-helix repeat-containing protein	PA3545	algG	alginate-c5-mannuronan-epimerase AlgG	Secreted Factors (toxins, enzymes, alginate) / Cell wall / LPS / capsule / Adaptation, Protection	0	0	0	0	0	1	1	1	1	1
	F-I-1	1904630	C	G	+	C141G	Y47*	Nonsense	2	H7Q92_09000		PLP-dependent aminotransferase family protein	PA4132		conserved hypothetical protein	Adaptation, Protection	0	0	0	0	0	0	0	1	1	0
	F-I-1	2532705	T	C	-	A1340G	N447S	Missense	2	H7Q92_11985		aldehyde dehydrogenase	PA0219		probable aldehyde dehydrogenase	Putative enzymes	0	0	0	0	0	0	0	1	1	0
	F-I-1	2557848	C	T				Intergenic	1	H7Q92_12115//H7Q92_12120	//	Re/Si-specific NAD(P)(+) transhydrogenase subunit alpha//TauD/TfdA family dioxygenase	PA0195//PA0194	pntAA//	putative NAD(P) transhydrogenase, subunit alpha part 1//hypothetical protein	Energy metabolism / Transport of small molecules // Putative enzymes	0	0	0	0	0	0	0	0	0	1
	F-I-1	2863652	T	G				Intergenic	5*	H7Q92_13510//H7Q92_13515	polA//	DNA polymerase I//YihA family ribosome biogenesis GTP-binding protein	PA5493//PA5492	polA//	DNA polymerase I//conserved hypothetical protein	DNA replication, recombination, modification and repair // Hypothetical, unclassified, unknown	0	0	0	0	0	1	1	1	1	1
	F-I-1	2872877	C	T	-	G958A	E320K	Missense	5*	H7Q92_13560		sigma-54-dependent Fis family transcriptional regulator	PA5483	algB	two-component response regulator AlgB	Transcriptional regulators / Two-component regulatory systems	0	0	0	0	0	1	1	1	1	1
	F-I-1	3239199	G	A	-	C278T	P93L	Missense	5*	H7Q92_15235	rfbB	dTDP-glucose 4,6-dehydratase	PA5161	rmlB	dTDP-D-glucose 4,6-dehydratase	Hypothetical, unclassified, unknown	0	0	0	0	0	1	1	1	1	1
	F-I-1	3745222	C	G	+	C23G	T8S	Missense	5*	H7Q92_17450	glmM	phosphoglucosamine mutase	PA4749	glmM	phosphoglucosamine mutase	Cell wall / LPS / capsule	0	0	0	0	0	1	1	1	1	1
	F-I-1	4508973	C	T	+	C352T	Q118*	Nonsense	5*	H7Q92_21100		sigma factor AlgU negative regulatory protein	PA0763	mucA	anti-sigma factor MucA	Transcriptional regulators / Cell wall / LPS / capsule	0	0	0	0	0	1	1	1	1	1
	SNPs in isolates collected from patient G (18 isolates, 1 = Mutation is present in isolate, 0 = Mutation is not present in isolate)
	Chromosome/Reference strain	Position in chromosome	Reference nucleotide	Query nucleotide	Strand	Mutation nucleotide level	Mutation AA level	Type of mutation	Number of isolates with SNPs (* indicates over time SNPs)	Gene locus tag (Reference)	Gene name	Product	Gene locus tag (PAO1)	Gene name (PAO1)	Product PAO1		G-I-1	G-I-2	G-I-3	G-I-4	G-I-5	G-II-1	G-II-2	G-II-3	G-II-4	G-II-5	G-III-1	G-III-2	G-III-3	G-III-4	G-III-5	G-IV-1	G-IV-2	G-IV-3
	G-I-1	1250152	C	T	-	G1A	V1*	Initiator codon	3*	I5102_001203		sigma-70 family RNA polymerase sigma factor	PA3899	fecI	FecI	Transcriptional regulators	0	0	0	0	0	0	0	0	0	0	0	0	0	0	0	1	1	1
	G-I-1	3202578	G	T	-	C668A	T223N	Missense	1	I5102_003055		3-methyl-2-oxobutanoate dehydrogenase (2-methylpropanoyl-transferring) subunit alpha	PA2247	bkdA1	2-oxoisovalerate dehydrogenase (alpha subunit)	Amino acid biosynthesis and metabolism	0	0	0	0	1	0	0	0	0	0	0	0	0	0	0	0	0	0
	G-I-1	4617360	C	T	-	G959A	R320H	Missense	3*	I5102_004425		acyl-CoA dehydrogenase	PA1020		probable acyl-CoA dehydrogenase	Fatty acid and phospholipid metabolism / Carbon compound catabolism	0	0	0	0	0	0	0	0	0	0	0	0	0	0	0	1	1	1
	G-I-1	5380601	G	A	-	C455T	P152L	Missense	1	I5102_005180		prepilin-type N-terminal cleavage/methylation domain-containing protein				Hypothetical, unclassified, unknown	0	0	0	1	0	0	0	0	0	0	0	0	0	0	0	0	0	0
	G-I-1	5731276	G	A	+	G296A	R99Q	Missense	1	I5102_005517		YkgJ family cysteine cluster protein	PA4817		hypothetical protein	Hypothetical, unclassified, unknown	0	0	0	0	0	0	0	0	0	0	0	0	0	0	0	0	1	0
	G-I-1	6177486	G	A	-	C1056T	G352G	Silent	1	I5102_005918		HAMP domain-containing protein	PA5199	amgS	AmgS	Antibiotic resistance and susceptibility / Two-component regulatory systems	0	0	0	0	0	0	0	0	0	0	0	0	0	0	0	0	1	0
