# Supplementary material for: Within-Host Microevolution of Pseudomonas aeruginosa Urinary Isolates: A Seven-Patient Longitudinal Genomic and Phenotypic Study
Source: Front Microbiol. 2021 Jan 14;11:611246. doi: 10.3389/fmicb.2020.611246 (PMC7840598; doi:10.3389/fmicb.2020.611246)
Supplement: Supplementary file 7 [file Table_7.xlsx]

## Sheet: Feuil1
	Supplementary Table S7. List of gene impacted by large genomic deletions
	Note: only CDS are annotated. Genes coding for RNA are excluded of the analysis
	Genomic deletion in isolates collected from patient A (15 isolates, 1 = Deletion is present in isolate, 0 = Deletion is not present in isolate)
	Chromosome/Reference strain	Position	Strand	Gene locus tag (Reference)	Gene name	Product	Gene locus tag (PAO1)	Gene name (PAO1)	Product (PAO1)	Position and strand in chromosome (PAO1)	PseudoCap functions (PAO1)	A-I-2	A-I-3	A-I-4	A-I-5	A-II-1	A-II-2	A-II-3	A-II-4	A-II-5	A-III-1	A-III-2	A-III-3	A-III-4	A-III-5
	A-I-1	3 499 149-3 500 306	+	I5155_003362		iron-containing alcohol dehydrogenase	/	/	/	/	Hypothetical, unclassified, unknown	0	0	0	0	0	0	0	0	0	0	0	1	0	1
	A-I-1	3 500 319 - 3 501 650	+	I5155_003363		APC family permease	/	/	/	/	Hypothetical, unclassified, unknown	0	0	0	0	0	0	0	0	0	0	0	1	0	1
	A-I-1	3 501 729 - 3 503 153	+	I5155_003364		gamma-aminobutyraldehyde dehydrogenase	/	/	/	/	Hypothetical, unclassified, unknown	0	0	0	0	0	0	0	0	0	0	0	1	0	1
	A-I-1	3 503 199 - 3 504 452	+	I5155_003365		aspartate aminotransferase family protein	/	/	/	/	Hypothetical, unclassified, unknown	0	0	0	0	0	0	0	0	0	0	0	1	0	1
	A-I-1	3 504 541 - 3 505 461	+	I5155_003366		NAD(P)-dependent oxidoreductase	/	/	/	/	Hypothetical, unclassified, unknown	0	0	0	0	0	0	0	0	0	0	0	1	0	1
	A-I-1	3 505 535 - 3 505 687	+	I5155_003367		amino acid permease	/	/	/	/	Hypothetical, unclassified, unknown	0	0	0	0	0	0	0	0	0	0	0	1	0	1
	A-I-1	3 505 751 - 3 507 409	-	I5155_003368		cation acetate symporter	PA3234		probable sodium:solute symporter	3621505-3623160(-)	Membrane proteins / Transport of small molecules	0	0	0	0	0	0	0	0	0	0	0	1	0	1
	A-I-1	3 507 406 - 3 507 729	-	I5155_003369		DUF485 domain-containing protein	/	/	/	/	Hypothetical, unclassified, unknown	0	0	0	0	0	0	0	0	0	0	0	1	0	1
	A-I-1	3 507 789 - 3 509 435	-	I5155_003370		AMP-binding protein	/	/	/	/	Hypothetical, unclassified, unknown	0	0	0	0	0	0	0	0	0	0	0	1	0	1
	A-I-1	3 509 519 - 3 510 286	-	I5155_003371		SDR family oxidoreductase	/	/	/	/	Hypothetical, unclassified, unknown	0	0	0	0	0	0	0	0	0	0	0	1	0	1
	A-I-1	3 510 286 - 3 511 458	-	I5155_003372		acyl-CoA dehydrogenase	/	/	/	/	Hypothetical, unclassified, unknown	0	0	0	0	0	0	0	0	0	0	0	1	0	1
	A-I-1	3 511 509 - 3 511 865	-	I5155_003373		acyl-CoA dehydrogenase	/	/	/	/	Hypothetical, unclassified, unknown	0	0	0	0	0	0	0	0	0	0	0	1	0	1
	A-I-1	3 511 862 - 3 512 917	-	I5155_003374		phosphotransferase family protein	/	/	/	/	Hypothetical, unclassified, unknown	0	0	0	0	0	0	0	0	0	0	0	1	0	1
	A-I-1	3 513 114 - 3 515 069	+	I5155_003375		PAS domain-containing protein	PA4021	eatR	regulator of ethanolamine catabolism, EatR	4500001-4501932(-)	Transcriptional regulators	0	0	0	0	0	0	0	0	0	0	0	1	0	1
	A-I-1	3 515 135 - 3 515 638	-	I5155_003376		transcriptional regulator	/	/	/	/	Hypothetical, unclassified, unknown	0	0	0	0	0	0	0	0	0	0	0	1	0	1
	A-I-1	3 515 697 - 3 518 000	-	I5155_003377		MCE family protein	PA4689		hypothetical protein	5260343-5262649(-)	Hypothetical, unclassified, unknown	0	0	0	0	0	0	0	0	0	0	0	1	0	1
	A-I-1	3 517 993 - 3 518 613	-	I5155_003378		paraquat-inducible protein A	PA4690		still frameshift hypothetical protein	5262642-5263905(-)	Hypothetical, unclassified, unknown	0	0	0	0	0	0	0	0	0	0	0	1	0	1
	A-I-1	3 519 262 - 3 520 845	-	I5155_003379		aldehyde dehydrogenase (NADP(+))	PA2217		probable aldehyde dehydrogenase	2437428-2439011(+)	Putative enzymes	0	0	0	0	0	0	0	0	0	0	0	1	0	1
	A-I-1	3 520 974 - 3 521 969	-	I5155_003380		2-keto-3-deoxy-L-lyxonate dehydratase	PA2216		2-keto-3-deoxy-D-arabinonate dehydratase	2436304-2437299(+)	Hypothetical, unclassified, unknown	0	0	0	0	0	0	0	0	0	0	0	1	0	1
	A-I-1	3 521 997 - 3 523 172	-	I5155_003381		L-lyxonate dehydratase	PA2215	lyxD	l-lyxonate dehydratase LyxD	2435101-2436276(+)	Hypothetical, unclassified, unknown	0	0	0	0	0	0	0	0	0	0	0	1	0	1
	A-I-1	3 523 203 - 3 524 525	-	I5155_003382		MFS transporter	PA2214		putative L-lyxonate transporter	2433748-2435070(+)	Membrane proteins / Transport of small molecules	0	0	0	0	0	0	0	0	0	0	0	1	0	1
	A-I-1	3 524 711 - 3 525 961	-	I5155_003383		OprD family porin	PA2213		probable porin	2432312-2433562(+)	Membrane proteins / Transport of small molecules	0	0	0	0	0	0	0	0	0	0	0	1	0	1
	A-I-1	3 526 134 - 3 527 147	-	I5155_003384		4-hydroxythreonine-4-phosphate dehydrogenase PdxA	PA2212		conserved hypothetical protein	2431126-2432139(+)	Hypothetical, unclassified, unknown	0	0	0	0	0	0	0	0	0	0	0	1	0	1
	A-I-1	3 527 144 - 3 528 103	-	I5155_003385		amidohydrolase family protein	PA2211		conserved hypothetical protein	2430170-2431129(+)	Hypothetical, unclassified, unknown	0	0	0	0	0	0	0	0	0	0	0	1	0	1
	A-I-1	3 528 096 - 3 529 421	-	I5155_003386		MFS transporter	PA2210		probable major facilitator superfamily (MFS) transporter	2428852-2430177(+)	Membrane proteins / Transport of small molecules	0	0	0	0	0	0	0	0	0	0	0	1	0	1
	A-I-1	3 529 604 - 3 530 701	+	I5155_003387		tripartite tricarboxylate transporter substrate binding protein	PA2209		hypothetical protein	2427572-2428669(-)	Hypothetical, unclassified, unknown	0	0	0	0	0	0	0	0	0	0	0	1	0	1
	A-I-1	3 530 729 - 3 531 259	+	I5155_003388		tripartite tricarboxylate transporter TctB family protein	PA2208		hypothetical protein	2427014-2427544(-)	Hypothetical, unclassified, unknown	0	0	0	0	0	0	0	0	0	0	0	1	0	1
	A-I-1	3 531 256 - 3 532 776	+	I5155_003389		tripartite tricarboxylate transporter permease	PA2207		hypothetical protein	2425497-2427017(-)	Hypothetical, unclassified, unknown	0	0	0	0	0	0	0	0	0	0	0	1	0	1
	A-I-1	3 532 844 - 3 533 791	+	I5155_003390		LysR family transcriptional regulator	PA2206		LysR-type transcriptional regulator	2424482-2425429(-)	Transcriptional regulators	0	0	0	0	0	0	0	0	0	0	0	1	0	1
	A-I-1	3 533 873 - 3 534 349	+	I5155_003391		hypothetical protein	PA2205		hypothetical protein	2423924-2424400(-)	Hypothetical, unclassified, unknown	0	0	0	0	0	0	0	0	0	0	0	1	0	1
	A-I-1	3 534 647 - 3 535 453	+	I5155_003392		ABC transporter substrate-binding protein	PA2204		probable binding protein component of ABC transporter	2422819-2423625(-)	Transport of small molecules	0	0	0	0	0	0	0	0	0	0	0	1	0	1
	A-I-1	3 535 534 - 3 536 250	+	I5155_003393		amino acid ABC transporter permease	PA2203		probable amino acid permease	2422022-2422738(-)	Membrane proteins / Transport of small molecules	0	0	0	0	0	0	0	0	0	0	0	1	0	1
	A-I-1	3 536 252 - 3 536 929	+	I5155_003394		amino acid ABC transporter permease	PA2202		probable amino acid permease	2421343-2422020(-)	Membrane proteins / Transport of small molecules	0	0	0	0	0	0	0	0	0	0	0	1	0	1
	A-I-1	3 536 945 - 3 537 829	-	I5155_003395		DUF1911 domain-containing protein	PA2201		hypothetical protein	2420443-2421327(+)	Hypothetical, unclassified, unknown	0	0	0	0	0	0	0	0	0	0	0	1	0	1
	A-I-1	3 537 954 - 3 539 549	-	I5155_003396		EAL domain-containing protein	PA2200		Cyclic-guanylate-specific phosphodiesterase	2418723-2420318(+)	Nucleotide biosynthesis and metabolism	0	0	0	0	0	0	0	0	0	0	0	1	0	1
	A-I-1	3 539 637 - 3 540 512	-	I5155_003397		NAD(P)-dependent oxidoreductase	PA2199		probable dehydrogenase	2417760-2418635(+)	Putative enzymes	0	0	0	0	0	0	0	0	0	0	0	1	0	1
	A-I-1	3 540 518 - 3 540 862	-	I5155_003398		antibiotic biosynthesis monooxygenase	PA2198		hypothetical protein	2417410-2417754(+)	Hypothetical, unclassified, unknown	0	0	0	0	0	0	0	0	0	0	0	1	0	1
	A-I-1	3 540 859 - 3 541 896	-	I5155_003399		NADP-dependent oxidoreductase	PA2197		conserved hypothetical protein	2416376-2417413(+)	Putative enzymes	0	0	0	0	0	0	0	0	0	0	0	1	0	1
	A-I-1	3 542 027 - 3 542 611	-	I5155_003400		TetR/AcrR family transcriptional regulator	PA2196		TetR family transcriptional regulator	2415661-2416245(+)	Transcriptional regulators	0	0	0	0	0	0	0	0	0	0	0	1	0	1
	A-I-1	3 542 765 - 3 544 018	-	I5155_003401	hcnC	cyanide-forming glycine dehydrogenase subunit HcnC	PA2195	hcnC	hydrogen cyanide synthase HcnC	2414254-2415507(+)	Central intermediary metabolism	0	0	0	0	0	0	0	0	0	0	0	1	0	1
	A-I-1	3 544 021 - 3 545 415	-	I5155_003402	hcnB	cyanide-forming glycine dehydrogenase subunit HcnB	PA2194	hcnB	hydrogen cyanide synthase HcnB	2412857-2414251(+)	Central intermediary metabolism	0	0	0	0	0	0	0	0	0	0	0	1	0	1
	A-I-1	3 545 412 - 3 545 726	-	I5155_003403	hcnA	cyanide-forming glycine dehydrogenase subunit HcnA	PA2193	hcnA	hydrogen cyanide synthase HcnA	2412546-2412860(+)	Central intermediary metabolism	0	0	0	0	0	0	0	0	0	0	0	1	0	1
	A-I-1	3 545 924 - 3 546 190	+	I5155_003404		trehalose-6-phosphate hydrolase	PA2192		conserved hypothetical protein	2411709-2412122(+)	Hypothetical, unclassified, unknown	0	0	0	0	0	0	0	0	0	0	0	1	0	1
	A-I-1	3 546 150 - 3 546 563	-	I5155_003405		CBS domain-containing protein	PA2192		conserved hypothetical protein	2411709-2412122(+)	Hypothetical, unclassified, unknown	0	0	0	0	0	0	0	0	0	0	0	1	0	1
	A-I-1	3 546 792 - 3 547 928	+	I5155_003406	exoY	type III secretion system adenylate cyclase effector ExoY	PA2191	exoY	adenylate cyclase ExoY	2410344-2411480(-)	Secreted Factors (toxins, enzymes, alginate)	0	0	0	0	0	0	0	0	0	0	0	1	0	1
	A-I-1	3 548 091 - 3 548 435	-	I5155_003407		glucose starvation-inducible protein B	PA2190		conserved hypothetical protein	2409837-2410181(+)	Hypothetical, unclassified, unknown	0	0	0	0	0	0	0	0	0	0	0	1	0	1
	A-I-1	3 548 611 - 3 549 165	-	I5155_003408		ClpP family protease	PA2189		hypothetical protein	2409107-2409661(+)	Hypothetical, unclassified, unknown	0	0	0	0	0	0	0	0	0	0	0	1	0	1
	A-I-1	3 549 425 - 3 550 591	+	I5155_003409		glutathione-dependent formaldehyde dehydrogenase	PA2188		probable alcohol dehydrogenase (Zn-dependent)	2407681-2408847(-)	Putative enzymes	0	0	0	0	0	0	0	0	0	0	0	1	0	1
	A-I-1	3 550 611 - 3 551 036	-	I5155_003410		low affinity iron permease family protein	PA2187		hypothetical protein	2407236-2407661(+)	Hypothetical, unclassified, unknown	0	0	0	0	0	0	0	0	0	0	0	1	0	1
	A-I-1	3 551 395 - 3 552 279	-	I5155_003411		manganese catalase family protein	PA2185	katN	non-heme catalase KatN	2405993-2406877(+)	Adaptation, Protection	0	0	0	0	0	0	0	0	0	0	0	1	0	1
	A-I-1	3 552 533 - 3 553 042	+	I5155_003412		ferritin-like domain-containing protein	PA2184		conserved hypothetical protein	2405230-2405739(-)	Hypothetical, unclassified, unknown	0	0	0	0	0	0	0	0	0	0	0	1	0	1
	A-I-1	3 553 039 - 3 553 323	+	I5155_003413		DUF2061 domain-containing protein	PA2183		hypothetical protein	2404949-2405233(-)	Hypothetical, unclassified, unknown	0	0	0	0	0	0	0	0	0	0	0	1	0	1
	A-I-1	3 553 617 - 3 553 886	+	I5155_003414		hypothetical protein	PA2182		hypothetical protein	2404386-2404655(-)	Hypothetical, unclassified, unknown	0	0	0	0	0	0	0	0	0	0	0	1	0	1
	A-I-1	3 553 988 - 3 555 121	-	I5155_003415		carboxylate-amine ligase	PA2181		hypothetical protein	2403151-2404284(+)	Hypothetical, unclassified, unknown	0	0	0	0	0	0	0	0	0	0	0	1	0	1
	A-I-1	3 555 118 - 3 555 291	-	I5155_003416		ligase	/	/	/	/	Hypothetical, unclassified, unknown	0	0	0	0	0	0	0	0	0	0	0	1	0	1
	A-I-1	3 555 307 - 3 556 683	+	I5155_003417		iron-containing redox enzyme family protein	PA2180		hypothetical protein	2401589-2402965(-)	Hypothetical, unclassified, unknown	0	0	0	0	0	0	0	0	0	0	0	1	0	1
	A-I-1	3 556 667 - 3 557 617	+	I5155_003418		class I SAM-dependent methyltransferase	PA2179		hypothetical protein	2400655-2401605(-)	Hypothetical, unclassified, unknown	0	0	0	0	0	0	0	0	0	0	0	1	0	1
	A-I-1	3 557 601 - 3 557 831	-	I5155_003419		hypothetical protein	/	/	/	/	Hypothetical, unclassified, unknown	0	0	0	0	0	0	0	0	0	0	0	1	0	1
	A-I-1	3 557 992 - 3 558 600	+	I5155_003420		YIP1 family protein	PA2178		hypothetical protein	2399672-2400280(-)	Hypothetical, unclassified, unknown	0	0	0	0	0	0	0	0	0	0	0	1	0	1
	A-I-1	3 558 604 - 3 560 703	-	I5155_003421		PAS domain S-box protein	PA2177		probable sensor/response regulator hybrid	2397569-2399668(+)	Two-component regulatory systems	0	0	0	0	0	0	0	0	0	0	0	1	0	1
	A-I-1	3 560 786 - 3 561 376	+	I5155_003422		NAD-dependent epimerase	PA2176		hypothetical protein	2396896-2397486(-)	Hypothetical, unclassified, unknown	0	0	0	0	0	0	0	0	0	0	0	1	0	1
	A-I-1	3 561 389 - 3 561 736	+	I5155_003423		hypothetical protein	PA2175		hypothetical protein	2396536-2396883(-)	Hypothetical, unclassified, unknown	0	0	0	0	0	0	0	0	0	0	0	1	0	1
	A-I-1	3 562 020 - 3 562 328	+	I5155_003424		hypothetical protein	PA2174		hypothetical protein	2395944-2396252(-)	Hypothetical, unclassified, unknown	0	0	0	0	0	0	0	0	0	0	0	1	0	1
	A-I-1	3 562 362 - 3 562 583	-	I5155_003425		hypothetical protein	/	/	/	/	Hypothetical, unclassified, unknown	0	0	0	0	0	0	0	0	0	0	0	1	0	1
	A-I-1	3 562 639 - 3 562 989	-	I5155_003426		DUF2892 domain-containing protein	PA2173		hypothetical protein	2395285-2395635(+)	Hypothetical, unclassified, unknown	0	0	0	0	0	0	0	0	0	0	0	1	0	1
	A-I-1	3 563 016 - 3 564 092	-	I5155_003427		M42 family metallopeptidase	PA2172		hypothetical protein	2394182-2395258(+)	Hypothetical, unclassified, unknown	0	0	0	0	0	0	0	0	0	0	0	1	0	1
	A-I-1	3 564 096 - 3 564 566	-	I5155_003428		hemerythrin domain-containing protein	PA2171		hypothetical protein	2393708-2394178(+)	Hypothetical, unclassified, unknown	0	0	0	0	0	0	0	0	0	0	0	1	0	1
	A-I-1	3 564 641 - 3 564 850	-	I5155_003429		hypothetical protein	PA2170		hypothetical protein	2393424-2393633(+)	Hypothetical, unclassified, unknown	0	0	0	0	0	0	0	0	0	0	0	1	0	1
	A-I-1	3 564 877 - 3 565 329	-	I5155_003430		PA2169 family four-helix-bundle protein	PA2169		hypothetical protein	2392945-2393397(+)	Hypothetical, unclassified, unknown	0	0	0	0	0	0	0	0	0	0	0	1	0	1
	A-I-1	3 565 455 - 3 566 231	-	I5155_003431		alpha/beta fold hydrolase	PA2168		hypothetical protein	2392043-2392819(+)	Hypothetical, unclassified, unknown	0	0	0	0	0	0	0	0	0	0	0	1	0	1
	A-I-1	3 566 228 - 3 567 325	-	I5155_003432		DUF3182 family protein	PA2167		hypothetical protein	2390949-2392046(+)	Hypothetical, unclassified, unknown	0	0	0	0	0	0	0	0	0	0	0	1	0	1
	A-I-1	3 567 287 - 3 567 554	+	I5155_003433		hypothetical protein	PA2167		hypothetical protein	2390949-2392046(+)	Hypothetical, unclassified, unknown	0	0	0	0	0	0	0	0	0	0	0	1	0	1
	A-I-1	3 567 655 - 3 568 020	-	I5155_003434		DUF3509 domain-containing protein	PA2166		hypothetical protein	2390255-2390620(+)	Hypothetical, unclassified, unknown	0	0	0	0	0	0	0	0	0	0	0	1	0	1
	A-I-1	3 568 388 - 3 569 929	+	I5155_003435	glgA	glycogen synthase GlgA	PA2165		probable glycogen synthase	2388346-2389887(-)	Energy metabolism	0	0	0	0	0	0	0	0	0	0	0	1	0	1
	A-I-1	3 569 929 - 3 571 680	+	I5155_003436	treZ	malto-oligosyltrehalose trehalohydrolase	PA2164		probable glycosyl hydrolase	2386595-2388346(-)	Putative enzymes	0	0	0	0	0	0	0	0	0	0	0	1	0	1
	A-I-1	3 571 673 - 3 573 727	+	I5155_003437	malQ	4-alpha-glucanotransferase	PA2163		hypothetical protein	2384548-2386602(-)	Hypothetical, unclassified, unknown	0	0	0	0	0	0	0	0	0	0	0	1	0	1
	A-I-1	3 573 720 - 3 576 500	+	I5155_003438		malto-oligosyltrehalose synthase	PA2162		probable glycosyl hydrolase	2381775-2384555(-)	Putative enzymes	0	0	0	0	0	0	0	0	0	0	0	1	0	1
	A-I-1	3 576 497 - 3 576 802	+	I5155_003439		DUF2934 domain-containing protein	PA2161		hypothetical protein	2381473-2381778(-)	Hypothetical, unclassified, unknown	0	0	0	0	0	0	0	0	0	0	0	1	0	1
	A-I-1	3 576 815 - 3 578 965	+	I5155_003440	glgX	glycogen debranching protein GlgX	PA2160		probable glycosyl hydrolase	2379310-2381460(-)	Putative enzymes	0	0	0	0	0	0	0	0	0	0	0	1	0	1
	A-I-1	3 578 933 - 3 579 046	-	I5155_003441		glycosyl hydrolase	PA2160		probable glycosyl hydrolase	2379310-2381460(-)	Putative enzymes	0	0	0	0	0	0	0	0	0	0	0	1	0	1
	A-I-1	3 579 065 - 3 579 481	+	I5155_003442		CBS domain-containing protein	PA2159		conserved hypothetical protein	2378794-2379210(-)	Hypothetical, unclassified, unknown	0	0	0	0	0	0	0	0	0	0	0	1	0	1
	A-I-1	3 579 548 - 3 580 795	+	I5155_003443		glutathione-dependent formaldehyde dehydrogenase	PA2158		probable alcohol dehydrogenase (Zn-dependent)	2377480-2378727(-)	Putative enzymes	0	0	0	0	0	0	0	0	0	0	0	1	0	1
	A-I-1	3 580 799 - 3 581 737	+	I5155_003444		DUF72 domain-containing protein	PA2157		hypothetical protein	2376538-2377476(-)	Hypothetical, unclassified, unknown	0	0	0	0	0	0	0	0	0	0	0	1	0	1
	A-I-1	3 581 734 - 3 582 471	+	I5155_003445		endonuclease/exonuclease/phosphatase family protein	PA2156		conserved hypothetical protein	2375804-2376541(-)	Hypothetical, unclassified, unknown	0	0	0	0	0	0	0	0	0	0	0	1	0	1
	A-I-1	3 582 468 - 3 583 673	+	I5155_003446	clsB	cardiolipin synthase ClsB	PA2155		probable phospholipase	2374602-2375807(-)	Putative enzymes	0	0	0	0	0	0	0	0	0	0	0	1	0	1
	A-I-1	3 583 670 - 3 584 665	+	I5155_003447		UPF0104 family protein	PA2154		conserved hypothetical protein	2373610-2374605(-)	Membrane proteins	0	0	0	0	0	0	0	0	0	0	0	1	0	1
	A-I-1	3 584 667 - 3 586 865	-	I5155_003448	glgB	1.4-alpha-glucan branching protein GlgB	PA2153	glgB	1,4-alpha-glucan branching enzyme	2371410-2373608(+)	Energy metabolism	0	0	0	0	0	0	0	0	0	0	0	1	0	1
	A-I-1	3 586 862 - 3 590 164	-	I5155_003449	treS	maltose alpha-D-glucosyltransferase	PA2152		probable trehalose synthase	2368111-2371413(+)	Putative enzymes	0	0	0	0	0	0	0	0	0	0	0	1	0	1
	A-I-1	3 590 175 - 3 592 169	-	I5155_003450		alpha-1.4-glucan--maltose-1-phosphate maltosyltransferase	PA2151		conserved hypothetical protein	2366106-2368100(+)	Hypothetical, unclassified, unknown	0	0	0	0	0	0	0	0	0	0	0	1	0	1
	A-I-1	3 592 313 - 3 593 194	-	I5155_003451		Ku protein	PA2150		conserved hypothetical protein	2365081-2365962(+)	Hypothetical, unclassified, unknown	0	0	0	0	0	0	0	0	0	0	0	1	0	1
	A-I-1	3 593 217 - 3 593 459	-	I5155_003452		hypothetical protein	PA2149		hypothetical protein	2364816-2365058(+)	Hypothetical, unclassified, unknown	0	0	0	0	0	0	0	0	0	0	0	1	0	1
	A-I-1	3 593 473 - 3 593 964	-	I5155_003453		MgtC/SapB family protein	PA2148		conserved hypothetical protein	2364311-2364802(+)	Membrane proteins	0	0	0	0	0	0	0	0	0	0	0	1	0	1
	A-I-1	3 593 961 - 3 594 095	-	I5155_003454		Mg(2+) transporter	/	/	/	/	Hypothetical, unclassified, unknown	0	0	0	0	0	0	0	0	0	0	0	1	0	1
	A-I-1	3 594 192 - 3 596 321	-	I5155_003455	katE	catalase HPII	PA2147	katE	catalase HPII	2361954-2364083(+)	Adaptation, Protection	0	0	0	0	0	0	0	0	0	0	0	1	0	1
	A-I-1	3 596 402 - 3 596 569	-	I5155_003456		general stress protein	PA2146		conserved hypothetical protein	2361706-2361873(+)	Hypothetical, unclassified, unknown	0	0	0	0	0	0	0	0	0	0	0	1	0	1
	A-I-1	3 597 068 - 3 597 466	+	I5155_003457		hypothetical protein	PA2145		hypothetical protein	2360809-2361207(-)	Hypothetical, unclassified, unknown	0	0	0	0	0	0	0	0	0	0	0	1	0	1
	A-I-1	3 597 473 - 3 599 911	-	I5155_003458		glycogen/starch/alpha-glucan phosphorylase	PA2144	glgP	glycogen phosphorylase	2358364-2360802(+)	Cell wall / LPS / capsule	0	0	0	0	0	0	0	0	0	0	0	1	0	1
	A-I-1	3 599 964 - 3 600 251	-	I5155_003459		DUF2513 domain-containing protein	PA2143		hypothetical protein	2358024-2358311(+)	Hypothetical, unclassified, unknown	0	0	0	0	0	0	0	0	0	0	0	1	0	1
	A-I-1	3 600 494 - 3 600 682	+	I5155_003460		hypothetical protein	/	/	/	/	Hypothetical, unclassified, unknown	0	0	0	0	0	0	0	0	0	0	0	1	0	1
	A-I-1	3 600 702 - 3 601 562	-	I5155_003461		SDR family oxidoreductase	PA2142		probable short-chain dehydrogenase	2356713-2357573(+)	Putative enzymes	0	0	0	0	0	0	0	0	0	0	0	1	0	1
	A-I-1	3 601 588 - 3 602 106	-	I5155_003462		CinA family protein	PA2141		hypothetical protein	2356168-2356716(+)	Hypothetical, unclassified, unknown	0	0	0	0	0	0	0	0	0	0	0	1	0	1
	A-I-1	3 602 117 - 3 602 356	-	I5155_003463		metallothionein	PA2140		probable metallothionein	2355918-2356157(+)	Central intermediary metabolism	0	0	0	0	0	0	0	0	0	0	0	1	0	1
	A-I-1	3 602 376 - 3 602 591	-	I5155_003464		hypothetical protein	PA2139		hypothetical protein	2355684-2355806(+)	Hypothetical, unclassified, unknown	0	0	0	0	0	0	0	0	0	0	0	1	0	1
	A-I-1	3 602 667 - 3 605 189	-	I5155_003465	ligD	DNA ligase D	PA2138	ligD	Multifunctional non-homologous end joining protein LigD	2353086-2355608(+)	DNA replication, recombination, modification and repair	0	0	0	0	0	0	0	0	0	0	0	1	0	1
	A-I-1	3 605 207 - 3 605 743	-	I5155_003466		response regulator	PA2137		hypothetical protein	2352532-2353068(+)	Hypothetical, unclassified, unknown	0	0	0	0	0	0	0	0	0	0	0	1	0	1
	A-I-1	3 605 845 - 3 606 369	+	I5155_003467		hypothetical protein	PA2136		hypothetical protein	2351906-2352430(-)	Hypothetical, unclassified, unknown	0	0	0	0	0	0	0	0	0	0	0	1	0	1
	A-I-1	3 606 395 - 3 606 844	+	I5155_003468		DUF421 domain-containing protein	/	/	/	/	Hypothetical, unclassified, unknown	0	0	0	0	0	0	0	0	0	0	0	1	0	1
	A-I-1	3 606 822 - 3 608 186	-	I5155_003469		sodium:proton antiporter	PA2135		probable transporter	2350089-2351453(+)	Membrane proteins / Transport of small molecules	0	0	0	0	0	0	0	0	0	0	0	1	0	1
	A-I-1	3 608 215 - 3 608 787	-	I5155_003470		DUF4142 domain-containing protein	PA2134		hypothetical protein	2349488-2350060(+)	Hypothetical, unclassified, unknown	0	0	0	0	0	0	0	0	0	0	0	1	0	1
	A-I-1	3 608 880 - 3 609 737	-	I5155_003471		EAL domain-containing protein	PA2133		Cyclic-guanylate-specific phosphodiesterase	2348538-2349395(+)	Hypothetical, unclassified, unknown	0	0	0	0	0	0	0	0	0	0	0	1	0	1
	A-I-1	3 609 734 - 3 610 447	-	I5155_003472		molecular chaperone	PA2132	cupA5	chaperone CupA5	2347828-2348541(+)	Motility & Attachment / Chaperones & heat shock proteins	0	0	0	0	0	0	0	0	0	0	0	1	0	1
	A-I-1	3 610 437 - 3 611 798	-	I5155_003473		fimbrial protein	PA2131	cupA4	fimbrial subunit CupA4	2346477-2347838(+)	Motility & Attachment	0	0	0	0	0	0	0	0	0	0	0	1	0	1
	A-I-1	3 611 795 - 3 614 416	-	I5155_003474		fimbrial biogenesis outer membrane usher protein	PA2130	cupA3	usher CupA3	2343862-2346480(+)	Motility & Attachment	0	0	0	0	0	0	0	0	0	0	0	1	0	1
	A-I-1	3 614 397 - 3 615 143	-	I5155_003475		molecular chaperone	PA2129	cupA2	chaperone CupA2	2343132-2343878(+)	Motility & Attachment / Chaperones & heat shock proteins	0	0	0	0	0	0	0	0	0	0	0	1	0	1
	A-I-1	3 615 231 - 3 615 782	-	I5155_003476		type 1 fimbrial protein	PA2128	cupA1	fimbrial subunit CupA1	2342493-2343044(+)	Motility & Attachment	0	0	0	0	0	0	0	0	0	0	0	1	0	1
	A-I-1	3 616 636 - 3 617 862	+	I5155_003477		phosphoadenosine phosphosulfate reductase	PA2127	cgrA	cupA gene regulator A, CgrA	2340414-2341640(-)	Transcriptional regulators	0	0	0	0	0	0	0	0	0	0	0	1	0	1
	A-I-1	3 617 859 - 3 618 371	+	I5155_003478		N-acetyltransferase	PA2126.1	cgrB	cupA gene regulator B, CgrB	2339905-2340417(-)	Transcriptional regulators	0	0	0	0	0	0	0	0	0	0	0	1	0	1
	A-I-1	3 618 289 - 3 618 924	+	I5155_003479		ParB-like nuclease domain-containing protein	PA2126	cgrC	cupA gene regulator C, CgrC	2339352-2339987(-)	Transcriptional regulators	0	0	0	0	0	0	0	0	0	0	0	1	0	1
	A-I-1	3 618 960 - 3 620 408	-	I5155_003480		aldehyde dehydrogenase family protein	PA2125		probable aldehyde dehydrogenase	2337868-2339316(+)	Putative enzymes	0	0	0	0	0	0	0	0	0	0	0	1	0	1
	A-I-1	3 620 430 - 3 622 067	-	I5155_003481		dehydrogenase	PA2124		probable dehydrogenase	2336209-2337846(+)	Putative enzymes	0	0	0	0	0	0	0	0	0	0	0	1	0	1
	A-I-1	3 622 172 - 3 623 104	-	I5155_003482		LysR family transcriptional regulator	PA2123		probable transcriptional regulator	2335172-2336104(+)	Transcriptional regulators	0	0	0	0	0	0	0	0	0	0	0	1	0	1
	A-I-1	3 623 141 - 3 624 277	-	I5155_003483		SRPBCC family protein	PA2122		hypothetical protein	2333999-2335135(+)	Hypothetical, unclassified, unknown	0	0	0	0	0	0	0	0	0	0	0	1	0	1
	A-I-1	3 624 403 - 3 625 308	+	I5155_003484		LysR family transcriptional regulator	PA2121		probable transcriptional regulator	2332968-2333873(-)	Transcriptional regulators	0	0	0	0	0	0	0	0	0	0	0	1	0	1
	A-I-1	3 625 456 - 3 625 884	+	I5155_003485		nuclear transport factor 2 family protein	PA2120		hypothetical protein	2332392-2332820(-)	Hypothetical, unclassified, unknown	0	0	0	0	0	0	0	0	0	0	0	1	0	1
	A-I-1	3 625 901 - 3 627 013	+	I5155_003486		DUF2855 family protein	/	/	/	/	Hypothetical, unclassified, unknown	0	0	0	0	0	0	0	0	0	0	0	1	0	1
	A-I-1	3 627 139 - 3 627 381	+	I5155_003487		DUF2790 domain-containing protein	/	/	/	/	Hypothetical, unclassified, unknown	0	0	0	0	0	0	0	0	0	0	0	1	0	1
	A-I-1	3 627 420 - 3 627 551	-	I5155_003488		ATPase	/	/	/	/	Hypothetical, unclassified, unknown	0	0	0	0	0	0	0	0	0	0	0	1	0	1
	A-I-1	3 627 548 - 3 628 624	-	I5155_003489	ada	bifunctional DNA-binding transcriptional regulator/O6-methylguanine-DNA methyltransferase Ada	PA2118	ada	O6-methylguanine-DNA methyltransferase	2329348-2330424(+)	DNA replication, recombination, modification and repair / Transcriptional regulators	0	0	0	0	0	0	0	0	0	0	0	1	0	1
	A-I-1	3 628 624 - 3 628 767	-	I5155_003490		6-O-methylguanine DNA methyltransferase	PA2117		hypothetical protein	2328176-2329156(-)	Hypothetical, unclassified, unknown	0	0	0	0	0	0	0	0	0	0	0	1	0	1
	A-I-1	3 628 816 - 3 629 799	+	I5155_003491		hypothetical protein	/	/	/	/	Hypothetical, unclassified, unknown	0	0	0	0	0	0	0	0	0	0	0	1	0	1
	A-I-1	3 629 784 - 3 630 581	-	I5155_003492		putative hydro-lyase	PA2116		conserved hypothetical protein	2327394-2328191(+)	Hypothetical, unclassified, unknown	0	0	0	0	0	0	0	0	0	0	0	1	0	1
	A-I-1	3 630 688 - 3 631 641	-	I5155_003493		LysR family transcriptional regulator	PA2115		probable transcriptional regulator	2326334-2327287(+)	Transcriptional regulators	0	0	0	0	0	0	0	0	0	0	0	1	0	1
	A-I-1	3 631 897 - 3 633 168	+	I5155_003494		MFS transporter	PA2114		probable major facilitator superfamily (MFS) transporter	2324808-2326079(-)	Membrane proteins / Transport of small molecules	0	0	0	0	0	0	0	0	0	0	0	1	0	1
	A-I-1	3 633 193 - 3 634 422	+	I5155_003495		OprD family porin	PA2113	opdO	pyroglutamate porin OpdO	2323554-2324783(-)	Membrane proteins / Transport of small molecules	0	0	0	0	0	0	0	0	0	0	0	1	0	1
	A-I-1	3 634 455 - 3 635 198	+	I5155_003496		LamB/YcsF family protein	PA2112		conserved hypothetical protein	2322778-2323521(-)	Hypothetical, unclassified, unknown	0	0	0	0	0	0	0	0	0	0	0	1	0	1
	A-I-1	3 635 195 - 3 635 908	+	I5155_003497		allophanate hydrolase subunit 1	PA2111		hypothetical protein	2322068-2322781(-)	Hypothetical, unclassified, unknown	0	0	0	0	0	0	0	0	0	0	0	1	0	1
	A-I-1	3 635 905 - 3 636 846	+	I5155_003498		biotin-dependent carboxyltransferase family protein	PA2110		hypothetical protein	2321130-2322071(-)	Hypothetical, unclassified, unknown	0	0	0	0	0	0	0	0	0	0	0	1	0	1
	A-I-1	3 636 914 - 3 637 390	+	I5155_003499		DUF4142 domain-containing protein	PA2109		hypothetical protein	2320586-2321062(-)	Hypothetical, unclassified, unknown	0	0	0	0	0	0	0	0	0	0	0	1	0	1
	A-I-1	3 637 409 - 3 639 181	-	I5155_003500		thiamine pyrophosphate-requiring protein	PA2108		probable decarboxylase	2318795-2320567(+)	Putative enzymes	0	0	0	0	0	0	0	0	0	0	0	1	0	1
	A-I-1	3 639 352 - 3 639 750	+	I5155_003501		four-helix bundle copper-binding protein	PA2107		hypothetical protein	2318226-2318624(-)	Hypothetical, unclassified, unknown	0	0	0	0	0	0	0	0	0	0	0	1	0	1
	A-I-1	3 639 842 - 3 640 576	-	I5155_003502		alanyl-tRNA editing protein	PA2106		hypothetical protein	2317400-2318134(+)	Hypothetical, unclassified, unknown	0	0	0	0	0	0	0	0	0	0	0	1	0	1
	A-I-1	3 640 573 - 3 641 268	-	I5155_003503		serine acetyltransferase	PA2105		probable acetyltransferase	2316708-2317403(+)	Putative enzymes	0	0	0	0	0	0	0	0	0	0	0	1	0	1
	A-I-1	3 614 350 - 3 642 267	-	I5155_003504		PLP-dependent cysteine synthase family protein	PA2104		probable cysteine synthase	2315709-2316626(+)	Amino acid biosynthesis and metabolism	0	0	0	0	0	0	0	0	0	0	0	1	0	1
	A-I-1	3 642 286 - 3 643 464	-	I5155_003505	moeB	molybdopterin-synthase adenylyltransferase MoeB	PA2103		probable molybdopterin biosynthesis protein MoeB	2314512-2315690(+)	Biosynthesis of cofactors, prosthetic groups and carriers	0	0	0	0	0	0	0	0	0	0	0	1	0	1
	A-I-1	3 643 727 - 3 644 185	-	I5155_003506		sulfurylase	PA2102		hypothetical protein	2313791-2314249(+)	Hypothetical, unclassified, unknown	0	0	0	0	0	0	0	0	0	0	0	1	0	1
	A-I-1	3 644 187 - 3 645 077	-	I5155_003507		EamA family transporter	PA2101		conserved hypothetical protein	2312899-2313789(+)	Membrane proteins	0	0	0	0	0	0	0	0	0	0	0	1	0	1
	A-I-1	3 645 201 - 3 646 643	+	I5155_003508		PLP-dependent aminotransferase family protein	PA2100		probable transcriptional regulator	2311333-2312766(-)	Transcriptional regulators	0	0	0	0	0	0	0	0	0	0	0	1	0	1
	A-I-1	3 646 864 - 3 647 619	-	I5155_003509		SDR family oxidoreductase	PA2099		probable short-chain dehydrogenase	2310357-2311112(+)	Putative enzymes	0	0	0	0	0	0	0	0	0	0	0	1	0	1
	A-I-1	3 647 604 - 3 648 533	-	I5155_003510		alpha/beta hydrolase	PA2098		probable esterase/deacetylase	2309443-2310372(+)	Carbon compound catabolism	0	0	0	0	0	0	0	0	0	0	0	1	0	1
	A-I-1	3 648 544 - 3 650 019	-	I5155_003511		NAD(P)/FAD-dependent oxidoreductase	PA2097		probable flavin-binding monooxygenase	2307957-2309432(+)	Carbon compound catabolism	0	0	0	0	0	0	0	0	0	0	0	1	0	1
	A-I-1	3 649 997 - 3 650 233	-	I5155_003512		hypothetical protein	PA2096		probable transcriptional regulator	2306776-2307810(-)	Transcriptional regulators	0	0	0	0	0	0	0	0	0	0	0	1	0	1
	A-I-1	3 650 166 - 3 651 200	+	I5155_003513		AraC family transcriptional regulator	PA2096		probable transcriptional regulator	2306776-2307810(-)	Transcriptional regulators	0	0	0	0	0	0	0	0	0	0	0	1	0	1
	A-I-1	3 651 349 - 3 652 194	+	I5155_003514		methyltransferase	PA2095		hypothetical protein	2305782-2306627(-)	Hypothetical, unclassified, unknown	0	0	0	0	0	0	0	0	0	0	0	1	0	1
	A-I-1	3 652 196 - 3 653 152	-	I5155_003515		FecR family protein	PA2094		probable transmembrane sensor	2304824-2305780(+)	Membrane protein / transport of small molecules	0	0	0	0	0	0	0	0	0	0	0	1	0	1
	A-I-1	3 653 149 - 3 653 658	-	I5155_003516		sigma-70 family RNA polymerase sigma factor	PA2093		probable sigma-70 factor, ECF subfamily	2304318-2304827(+)	Transcriptional regulators	0	0	0	0	0	0	0	0	0	0	0	1	0	1
	A-I-1	3 653 761 - 3 654 957	-	I5155_003517		MFS transporter	PA2092		probable major facilitator superfamily (MFS) transporter	2303022-2304215(+)	Membrane protein / transport of small molecules	0	0	0	0	0	0	0	0	0	0	0	1	0	1
	A-I-1	3 654 944 - 3 656 224	-	I5155_003518		MFS transporter	PA2091		hypothetical protein	2301752-2303035(+)	Membrane proteins	0	0	0	0	0	0	0	0	0	0	0	1	0	1
	A-I-1	3 656 221 - 3 657 300	-	I5155_003519		LLM class flavin-dependent oxidoreductase	PA2090		hypothetical protein	2300676-2301755(+)	Hypothetical, unclassified, unknown	0	0	0	0	0	0	0	0	0	0	0	1	0	1
	A-I-1	3 657 313 - 3 659 964	-	I5155_003520		TonB-dependent receptor	PA2089		hypothetical protein	2298012-2300663(+)	Hypothetical, unclassified, unknown	0	0	0	0	0	0	0	0	0	0	0	1	0	1
	A-I-1	3 660 056 - 3 660 904	-	I5155_003521		class I SAM-dependent methyltransferase	PA2088		hypothetical protein	2297072-2297920(+)	Hypothetical, unclassified, unknown	0	0	0	0	0	0	0	0	0	0	0	1	0	1
	A-I-1	3 660 888 - 3 661 544	-	I5155_003522		hypothetical protein	PA2087		hypothetical protein	2296432-2297088(+)	Hypothetical, unclassified, unknown	0	0	0	0	0	0	0	0	0	0	0	1	0	1
	A-I-1	3 661 541 - 3 662 443	-	I5155_003523		alpha/beta hydrolase	PA2086		probable epoxide hydrolase	2295533-2296435(+)	Carbon compound catabolism	0	0	0	0	0	0	0	0	0	0	0	1	0	1
	A-I-1	3 662 454 - 3 662 963	-	I5155_003524		aromatic-ring-hydroxylating dioxygenase subunit beta	PA2085		probable ring-hydroxylating dioxygenase small subunit	2295013-2295522(+)	Carbon compound catabolism	0	0	0	0	0	0	0	0	0	0	0	1	0	1
	A-I-1	3 662 991 - 3 664 823	-	I5155_003525	asnB	asparagine synthase (glutamine-hydrolyzing)	PA2084		probable asparagine synthetase	2293153-2294985(+)	Amino acid biosynthesis and metabolism	0	0	0	0	0	0	0	0	0	0	0	1	0	1
	A-I-1	3 664 911 - 3 666 185	-	I5155_003526		aromatic-ring-hydroxylating dioxygenase subunit alpha	PA2083		probable ring-hydroxylating dioxygenase subunit	2291791-2293065(+)	Carbon compound catabolism	0	0	0	0	0	0	0	0	0	0	0	1	0	1
	A-I-1	3 666 387 - 3 666 863	-	I5155_003527		Lrp/AsnC family transcriptional regulator	PA2082	kynR	KynR	2291113-2291589(+)	Transcriptional regulators	0	0	0	0	0	0	0	0	0	0	0	1	0	1
	A-I-1	3 666 996 - 3 667 637	+	I5155_003528	kynB	arylformamidase	PA2081	kynB	kynurenine formamidase, KynB	2290339-2290980(-)	Amino acid biosynthesis and metabolism	0	0	0	0	0	0	0	0	0	0	0	1	0	1
	A-I-1	3 667 641 - 3 668 891	+	I5155_003529	kynU	kynureninase	PA2080	kynU	kynureninase KynU	2289085-2290335(-)	Amino acid biosynthesis and metabolism	0	0	0	0	0	0	0	0	0	0	0	1	0	1
	A-I-1	3 668 864 - 3 669 013	-	I5155_003530		kynureninase	PA2080	kynU	kynureninase KynU	2289085-2290335(-)	Amino acid biosynthesis and metabolism	0	0	0	0	0	0	0	0	0	0	0	1	0	1
	A-I-1	3 669 049 - 3 670 453	+	I5155_003531		amino acid permease	PA2079		probable amino acid permease	2287523-2288929(-)	Transport of small molecules	0	0	0	0	0	0	0	0	0	0	0	1	0	1
	A-I-1	3 670 738 - 3 672 612	+	I5155_003532		cytochrome c	PA2078		(7S,10S)-hydroperoxide diol synthase	2285363-2287237(-)	Fatty acid and phospholipid metabolism	0	0	0	0	0	0	0	0	0	0	0	1	0	1
	A-I-1	3 672 652 - 3 674 556	+	I5155_003533		hypothetical protein	PA2077		oleate 10S-lipoxygenase	2283419-2285323(-)	Fatty acid and phospholipid metabolism	0	0	0	0	0	0	0	0	0	0	0	1	0	1
	A-I-1	3 674 593 - 3 675 495	-	I5155_003534		LysR family transcriptional regulator	PA2076		probable transcriptional regulator	2282480-2283382(+)	Transcriptional regulators	0	0	0	0	0	0	0	0	0	0	0	1	0	1
	A-I-1	3 676 009 - 3 676 218	+	I5155_003535		hypothetical protein	/	/	/	/	Hypothetical, unclassified, unknown	0	0	0	0	0	0	0	0	0	0	0	1	0	1
	A-I-1	3 676 395 - 3 678 056	+	I5155_003536		hypothetical protein	PA2075		hypothetical protein	2279917-2281578(-)	Hypothetical, unclassified, unknown	0	0	0	0	0	0	0	0	0	0	0	1	0	1
	A-I-1	3 678 004 - 3 678 279	-	I5155_003537		hypothetical protein	PA2074		hypothetical protein	2278982-2279794(+)	Hypothetical, unclassified, unknown	0	0	0	0	0	0	0	0	0	0	0	1	0	1
	A-I-1	3 678 448 - 3 681 042	-	I5155_003538		EAL domain-containing protein	PA2072		conserved hypothetical protein	2274740-2277334(+)	Membrane proteins	0	0	0	0	0	0	0	0	0	0	0	1	0	1
	A-I-1	3 681 214 - 3 683 322	-	I5155_003539	fusA	elongation factor G	PA2071	fusA2	elongation factor G	2272460-2274568(+)	Translation, post-translational modification, degradation	0	0	0	0	0	0	0	0	0	0	0	1	0	1
	A-I-1	3 683 598 - 3 686 240	+	I5155_003540		TonB-dependent receptor	PA2070		hypothetical protein	2269542-2272184(-)	Membrane proteins	0	0	0	0	0	0	0	0	0	0	0	1	0	1
	A-I-1	3 686 228 - 3 686 416	-	I5155_003541		hypothetical protein	/	/	/	/	Hypothetical, unclassified, unknown	0	0	0	0	0	0	0	0	0	0	0	1	0	1
	A-I-1	3 686 420 - 3 688 144	+	I5155_003542		carbamoyltransferase	PA2069		probable carbamoyl transferase	2267638-2269362(-)	Putative enzymes	0	0	0	0	0	0	0	0	0	0	0	1	0	1
	A-I-1	3 688 188 - 3 689 351	+	I5155_003543		MFS transporter	PA2068		probable major facilitator superfamily (MFS) transporter	2266431-2267594(-)	Membrane protein / transport of small molecules	0	0	0	0	0	0	0	0	0	0	0	1	0	1
	A-I-1	3 689 353 - 3 690 021	+	I5155_003544		HAD family phosphatase	PA2067		probable hydrolase	2265761-2266429(-)	Putative enzymes	0	0	0	0	0	0	0	0	0	0	0	1	0	1
	A-I-1	3 690 018 - 3 690 656	+	I5155_003545		YdcF family protein	PA2066		hypothetical protein	2265126-2265764(-)	Hypothetical, unclassified, unknown	0	0	0	0	0	0	0	0	0	0	0	1	0	1
	A-I-1	3 690 805 - 3 692 649	+	I5155_003546		copper resistance system multicopper oxidase	PA2065	pcoA	copper resistance protein A precursor	2263079-2264977(-)	Adaptation, Protection	0	0	0	0	0	0	0	0	0	0	0	1	0	1
	A-I-1	3 692 946 - 3 693 701	+	I5155_003547		copper resistance protein B	PA2064	pcoB	copper resistance protein B precursor	2262105-2263082(-)	Adaptation, Protection	0	0	0	0	0	0	0	0	0	0	0	1	0	1
	A-I-1	3 693 721 - 3 694 944	-	I5155_003548		hypothetical protein	PA2063		hypothetical protein	2260862-2262085(+)	Hypothetical, unclassified, unknown	0	0	0	0	0	0	0	0	0	0	0	1	0	1
	A-I-1	3 695 101 - 3 695 175	-	I5155_003549		cysteine desulfurase	PA2062		probable pyridoxal-phosphate dependent enzyme	2259478-2260659(+)	Putative enzymes	0	0	0	0	0	0	0	0	0	0	0	1	0	1
	A-I-1	3 695 147 - 3 696 328	-	I5155_003550		aminotransferase class V-fold PLP-dependent enzyme	PA2062		probable pyridoxal-phosphate dependent enzyme	2259478-2260659(+)	Putative enzymes	0	0	0	0	0	0	0	0	0	0	0	1	0	1
	A-I-1	3 696 474 - 3 698 084	-	I5155_003551		ABC transporter ATP-binding protein	PA2061	sppD	ABC transporter ATP-binding protein, SppD	2257722-2259332(+)	Transport of small molecules	0	0	0	0	0	0	0	0	0	0	0	1	0	1
	A-I-1	3 698 086 - 3 699 122	-	I5155_003552		ABC transporter permease	PA2060	sppC	ABC transporter permease, SppC	2256704-2257720(+)	Transport of small molecules	0	0	0	0	0	0	0	0	0	0	0	1	0	1
	A-I-1	3 699 124 - 3 700 197	-	I5155_003553		microcin C ABC transporter permease YejB	PA2059	sppB	ABC transporter permease, SppB	2255629-2256702(+)	Membrane protein / transport of small molecules	0	0	0	0	0	0	0	0	0	0	0	1	0	1
	A-I-1	3 700 199 - 3 702 007	-	I5155_003554		ABC transporter substrate-binding protein	PA2058	sppA	ABC transporter substrate-binding protein, SppA	2253819-2255627(+)	Transport of small molecules	0	0	0	0	0	0	0	0	0	0	0	1	0	1
	A-I-1	3 702 011 - 3 704 968	-	I5155_003555		TonB-dependent receptor	PA2057	sppR	TonB-dependent receptor, SppR	2251275-2253815(+)	Hypothetical, unclassified, unknown	0	0	0	0	0	0	0	0	0	0	0	1	0	1
	A-I-1	3 705 231 - 3 706 133	-	I5155_003556		LysR family transcriptional regulator	PA2056		probable transcriptional regulator	2249693-2250595(+)	Transcriptional regulators	0	0	0	0	0	0	0	0	0	0	0	1	0	1
	A-I-1	3 706 244 - 3 707 659	+	I5155_003557		MFS transporter	PA2055		probable major facilitator superfamily (MFS) transporter	2248167-2249582(-)	Membrane protein / transport of small molecules / Antibiotic resistance and susceptibility	0	0	0	0	0	0	0	0	0	0	0	1	0	1
	A-I-1	3 707 666 - 3 708 553	-	I5155_003558	cynR	transcriptional regulator CynR	PA2054	cynR	transcriptional regulator CynR	2247273-2248160(+)	Transcriptional regulators	0	0	0	0	0	0	0	0	0	0	0	1	0	1
	A-I-1	3 708 668 - 3 709 330	+	I5155_003559		carbonic anhydrase	PA2053	cynT	carbonate dehydratase	2246496-2247158(-)	Adaptation, Protection / Central intermediary metabolism	0	0	0	0	0	0	0	0	0	0	0	1	0	1
	A-I-1	3 709 370 - 3 709 840	+	I5155_003560	cynS	cyanase	PA2052	cynS	cyanate lyase	2245986-2246456(-)	Central intermediary metabolism	0	0	0	0	0	0	0	0	0	0	0	1	0	1
	A-I-1	3 709 878 - 3 710 831	-	I5155_003561		FecR family protein	PA2051		probable transmembrane sensor	2244995-2245948(+)	Membrane protein / transport of small molecules	0	0	0	0	0	0	0	0	0	0	0	1	0	1
	A-I-1	3 710 828 - 3 711 334	-	I5155_003562		sigma-70 family RNA polymerase sigma factor	PA2050		probable sigma-70 factor, ECF subfamily	2244492-2244998(+)	Transcriptional regulators	0	0	0	0	0	0	0	0	0	0	0	1	0	1
	A-I-1	3 711 662 - 3 713 599	+	I5155_003563		alkaline phosphatase family protein	PA2049		hypothetical protein	2242170-2243603(-)	Hypothetical, unclassified, unknown	0	0	0	0	0	0	0	0	0	0	0	1	0	1
	A-I-1	3 713 714 - 3 714 010	-	I5155_003564		antibiotic biosynthesis monooxygenase	PA2048		hypothetical protein	2241705-2242112(+)	Hypothetical, unclassified, unknown	0	0	0	0	0	0	0	0	0	0	0	1	0	1
	A-I-1	3 714 137 - 3 714 316	-	I5155_003565		hypothetical protein	/	/	/	/	Hypothetical, unclassified, unknown	0	0	0	0	0	0	0	0	0	0	0	1	0	1
	A-I-1	3 714 541 - 3 715 530	+	I5155_003566	cmrA	AraC family transcriptional regulator CmrA	PA2047	cmrA	chloramphenicol resistance activator CmrA	2240302-2241234(-)	Transcriptional regulators	0	0	0	0	0	0	0	0	0	0	0	1	0	1
	A-I-1	3 715 618 - 3 716 973	+	I5155_003567		hypothetical protein	PA2046		hypothetical protein	2238860-2239267(-)	Hypothetical, unclassified, unknown	0	0	0	0	0	0	0	0	0	0	0	1	0	1
	A-I-1	3 717 032 - 3 717 292	+	I5155_003568	yidD	membrane protein insertion efficiency factor YidD	PA2045		conserved hypothetical protein	2238541-2238801(-)	Hypothetical, unclassified, unknown	0	0	0	0	0	0	0	0	0	0	0	1	0	1
	A-I-1	3 717 467 - 3 719 341	+	I5155_003569		DUF3857 domain-containing protein	PA2044		hypothetical protein	2236492-2238366(-)	Hypothetical, unclassified, unknown	0	0	0	0	0	0	0	0	0	0	0	1	0	1
	A-I-1	3 719 500 - 3 720 402	-	I5155_003570		pseudouridine synthase	PA2043		hypothetical protein	2235430-2236332(+)	Hypothetical, unclassified, unknown	0	0	0	0	0	0	0	0	0	0	0	1	0	1
	A-I-1	3 720 523 - 3 721 752	-	I5155_003571	sstT	serine/threonine transporter SstT	PA2042		probable transporter (membrane subunit)	2234080-2235309(+)	Transport of small molecules	0	0	0	0	0	0	0	0	0	0	0	1	0	1
	A-I-1	3 721 723 - 3 721 863	+	I5155_003572		transporter	PA2042		probable transporter (membrane subunit)	2234080-2235309(+)	Transport of small molecules	0	0	0	0	0	0	0	0	0	0	0	1	0	1
	A-I-1	3 722 240 - 3 723 610	-	I5155_003573		APC family permease	PA2041		Amino acid permease	2232222-2233592(+)	Transport of small molecules / Carbon compound catabolism	0	0	0	0	0	0	0	0	0	0	0	1	0	1
	A-I-1	3 723 767 - 3 725 143	-	I5155_003574		glutamine synthetase	PA2040	pauA4	Glutamylpolyamine synthetase	2230689-2232065(+)	Putative enzymes / Carbon compound catabolism	0	0	0	0	0	0	0	0	0	0	0	1	0	1
	A-I-1	3 725 649 - 3 726 407	+	I5155_003575		AzlC family ABC transporter permease	PA2039		hypothetical protein	2229425-2230183(-)	Membrane proteins	0	0	0	0	0	0	0	0	0	0	0	1	0	1
	A-I-1	3 726 392 - 3 726 703	+	I5155_003576		AzlD domain-containing protein	PA2038		hypothetical protein	2229126-2229440(-)	Hypothetical, unclassified, unknown	0	0	0	0	0	0	0	0	0	0	0	1	0	1
	A-I-1	3 726 946 - 3 728 604	+	I5155_003577		thiamine pyrophosphate-binding protein	PA2035		probable decarboxylase	2224486-2226144(-)	Putative enzymes	0	0	0	0	0	0	0	0	0	0	0	1	0	1
	A-I-1	3 728 612 - 3 729 286	-	I5155_003578		class I SAM-dependent methyltransferase	PA2034		hypothetical protein	2223804-2224478(+)	Hypothetical, unclassified, unknown	0	0	0	0	0	0	0	0	0	0	0	1	0	1
	A-I-1	3 729 286 - 3 730 194	-	I5155_003579		siderophore-interacting protein	PA2033		hypothetical protein	2222896-2223804(+)	Hypothetical, unclassified, unknown	0	0	0	0	0	0	0	0	0	0	0	1	0	1
	A-I-1	3 730 329 - 3 731 753	-	I5155_003580		PLP-dependent aminotransferase family protein	PA2032		probable transcriptional regulator	2221337-2222761(+)	Transcriptional regulators	0	0	0	0	0	0	0	0	0	0	0	1	0	1
	A-I-1	3 731 933 - 3 732 187	+	I5155_003581		DUF1127 domain-containing protein	PA2031		hypothetical protein	2220903-2221157(-)	Hypothetical, unclassified, unknown	0	0	0	0	0	0	0	0	0	0	0	1	0	1
	A-I-1	3 732 184 - 3 732 441	+	I5155_003582		hypothetical protein	PA2030		hypothetical protein	2220649-2220906(-)	Hypothetical, unclassified, unknown	0	0	0	0	0	0	0	0	0	0	0	1	0	1
	A-I-1	3 732 518 - 3 733 189	-	I5155_003583		hypothetical protein	/	/	/	/	Hypothetical, unclassified, unknown	0	0	0	0	0	0	0	0	0	0	0	1	0	1
	A-I-1	3 733 259 - 3 733 576	-	I5155_003584		helix-turn-helix domain-containing protein	PA2029		hypothetical protein	2220275-2220574(+)	Hypothetical, unclassified, unknown	0	0	0	0	0	0	0	0	0	0	0	1	0	1
	A-I-1	3 733 600 - 3 734 073	-	I5155_003585		Lrp/AsnC family transcriptional regulator	PA2028		probable transcriptional regulator	2219778-2220251(+)	Transcriptional regulators	0	0	0	0	0	0	0	0	0	0	0	1	0	1
	A-I-1	3 734 206 - 3 734 598	+	I5155_003586		hypothetical protein	PA2027		hypothetical protein	2219253-2219645(-)	Hypothetical, unclassified, unknown	0	0	0	0	0	0	0	0	0	0	0	1	0	1
	A-I-1	3 734 752 - 3 735 753	+	I5155_003587		bile acid:sodium symporter	PA2026		conserved hypothetical protein	2218098-2219099(-)	Membrane proteins	0	0	0	0	0	0	0	0	0	0	0	1	0	1
	A-I-1	3 735 808 - 3 737 163	-	I5155_003588	gorA	glutathione-disulfide reductase	PA2025	gor	glutathione reductase	2216688-2218043(+)	Biosynthesis of cofactors, prosthetic groups and carriers / Amino acid biosynthesis and metabolism	0	0	0	0	0	0	0	0	0	0	0	1	0	1
	A-I-1	3 737 308 - 3 737 730	+	I5155_003589		VOC family protein	PA2024		probable ring-cleaving dioxygenase	2216121-2216543(-)	Putative enzymes	0	0	0	0	0	0	0	0	0	0	0	1	0	1
	A-I-1	3 737 913 - 3 738 752	-	I5155_003590	galU	UTP--glucose-1-phosphate uridylyltransferase GalU	PA2023	galU	UTP--glucose-1-phosphate uridylyltransferase	2215102-2215941(+)	Central intermediary metabolism	0	0	0	0	0	0	0	0	0	0	0	1	0	1
	A-I-1	3 738 800 - 3 740 161	-	I5155_003591		UDP-glucose/GDP-mannose dehydrogenase family protein	PA2022		probable nucleotide sugar dehydrogenase	2213693-2215054(+)	Putative enzymes	0	0	0	0	0	0	0	0	0	0	0	1	0	1
	A-I-1	3 740 315 - 3 740 539	+	I5155_003592		DUF3203 family protein	PA2021		hypothetical protein	2213315-2213539(-)	Hypothetical, unclassified, unknown	0	0	0	0	0	0	0	0	0	0	0	1	0	1
	A-I-1	3 740 545 - 3 741 177	-	I5155_003593		TetR family transcriptional regulator	PA2020	mexZ	MexZ	2212677-2213309(+)	Transcriptional regulators	0	0	0	0	0	0	0	0	0	0	0	1	0	1
	A-I-1	3 741 342 - 3 742 532	+	I5155_003594	mexX	multidrug efflux RND transporter periplasmic adaptor subunit MexX	PA2019	mexX	Resistance-Nodulation-Cell Division (RND) multidrug efflux membrane fusion protein MexX	2211322-2212512(-)	Transport of small molecules / Antibiotic resistance and susceptibility	0	0	0	0	0	0	0	0	0	0	0	1	0	1
	A-I-1	3 742 548 - 3 745 685	+	I5155_003595	mexY	multidrug efflux RND transporter permease subunit MexY	PA2018	mexY	Resistance-Nodulation-Cell Division (RND) multidrug efflux transporter MexY	2208169-2211306(-)	Membrane proteins / Transport of small molecules / Antibiotic resistance and susceptibility	0	0	0	0	0	0	0	0	0	0	0	1	0	1
	A-I-1	3 745 685 - 3 745 903	+	I5155_003596		transporter	/	/	/	/	Hypothetical, unclassified, unknown	0	0	0	0	0	0	0	0	0	0	0	1	0	1
	A-I-1	3 745 926 - 3 746 855	-	I5155_003597		DNA-binding protein	PA2017		hypothetical protein	2206999-2207928(+)	Hypothetical, unclassified, unknown	0	0	0	0	0	0	0	0	0	0	0	1	0	1
	A-I-1	3 747 048 - 3 747 452	+	I5155_003598		MerR family DNA-binding transcriptional regulator	PA2016	liuR	regulator of liu genes	2206402-2206806(-)	Transcriptional regulators	0	0	0	0	0	0	0	0	0	0	0	1	0	1
	A-I-1	3 747 501 - 3 748 664	+	I5155_003599		isovaleryl-CoA dehydrogenase	PA2015	liuA	putative isovaleryl-CoA dehydrogenase	2205190-2206353(-)	Carbon compound catabolism	0	0	0	0	0	0	0	0	0	0	0	1	0	1
	A-I-1	3 748 787 - 3 750 394	+	I5155_003600		methylcrotonyl-CoA carboxylase subunit beta	PA2014	liuB	methylcrotonyl-CoA carboxylase, beta-subunit	2203460-2205067(-)	Carbon compound catabolism	0	0	0	0	0	0	0	0	0	0	0	1	0	1
	A-I-1	3 750 408 - 3 751 205	+	I5155_003601		gamma-carboxygeranoyl-CoA hydratase	PA2013	liuC	putative 3-methylglutaconyl-CoA hydratase	2202649-2203446(-)	Carbon compound catabolism	0	0	0	0	0	0	0	0	0	0	0	1	0	1
	A-I-1	3 751 202 - 3 753 169	+	I5155_003602		acetyl/propionyl/methylcrotonyl-CoA carboxylase subunit alpha	PA2012	liuD	methylcrotonyl-CoA carboxylase, alpha-subunit (biotin-containing)	2200685-2202652(-)	Carbon compound catabolism	0	0	0	0	0	0	0	0	0	0	0	1	0	1
	A-I-1	3 753 190 - 3 754 092	+	I5155_003603		hydroxymethylglutaryl-CoA lyase	PA2011	liuE	3-hydroxy-3-methylglutaryl-CoA lyase	2199762-2200664(-)	Carbon compound catabolism	0	0	0	0	0	0	0	0	0	0	0	1	0	1
	A-I-1	3 754 160 - 3 754 963	-	I5155_003604		IclR family transcriptional regulator	PA2010	hmgR	HmgR	2198891-2199694(+)	Transcriptional regulators	0	0	0	0	0	0	0	0	0	0	0	1	0	1
	A-I-1	3 755 124 - 3 756 422	+	I5155_003605		homogentisate 1.2-dioxygenase	PA2009	hmgA	homogentisate 1,2-dioxygenase	2197432-2198730(-)	Carbon compound catabolism	0	0	0	0	0	0	0	0	0	0	0	1	0	1
	A-I-1	3 756 427 - 3 757 725	+	I5155_003606	fahA	fumarylacetoacetase	PA2008	fahA	fumarylacetoacetase	2196129-2197427(-)	Carbon compound catabolism	0	0	0	0	0	0	0	0	0	0	0	1	0	1
	A-I-1	3 757 722 - 3 758 360	+	I5155_003607	maiA	maleylacetoacetate isomerase	PA2007	maiA	maleylacetoacetate isomerase	2195494-2196132(-)	Carbon compound catabolism	0	0	0	0	0	0	0	0	0	0	0	1	0	1
	A-I-1	3 758 445 - 3 759 797	+	I5155_003608		aromatic acid/H+ symport family MFS transporter	PA2006		probable major facilitator superfamily (MFS) transporter	2194058-2195410(-)	Membrane proteins / Transport of small molecules	0	0	0	0	0	0	0	0	0	0	0	1	0	1
	A-I-1	3 759 866 - 3 761 311	+	I5155_003609		sigma-54-dependent transcriptional regulator	PA2005	hbcR	HbcR	2192544-2193989(-)	Transcriptional regulators	0	0	0	0	0	0	0	0	0	0	0	1	0	1
	A-I-1	3 761 573 - 3 762 964	+	I5155_003610		GntP family permease	PA2004		conserved hypothetical protein	2190891-2192282(-)	Membrane proteins	0	0	0	0	0	0	0	0	0	0	0	1	0	1
	A-I-1	3 762 998 - 3 763 768	+	I5155_003611		3-hydroxybutyrate dehydrogenase	PA2003	bdhA	3-hydroxybutyrate dehydrogenase	2190084-2190854(-)	Carbon compound catabolism	0	0	0	0	0	0	0	0	0	0	0	1	0	1
	A-I-1	3 763 969 - 3 765 393	-	I5155_003612		short-chain fatty acid transporter	PA2002		conserved hypothetical protein	2188459-2189883(+)	Membrane proteins	0	0	0	0	0	0	0	0	0	0	0	1	0	1
	A-I-1	3 765 606 - 3 766 787	-	I5155_003613		acetyl-CoA C-acetyltransferase	PA2001	atoB	acetyl-CoA acetyltransferase	2187065-2188246(+)	Fatty acid and phospholipid metabolism / Central intermediary metabolism	0	0	0	0	0	0	0	0	0	0	0	1	0	1
	A-I-1	3 766 937 - 3 767 593	-	I5155_003614		CoA transferase subunit B	PA2000	dhcB	dehydrocarnitine CoA transferase, subunit B	2186260-2186916(+)	Carbon compound catabolism / Amino acid biosynthesis and metabolism	0	0	0	0	0	0	0	0	0	0	0	1	0	1
	A-I-1	3 767 628 - 3 768 326	-	I5155_003615		CoA transferase subunit A	PA1999	dhcA	dehydrocarnitine CoA transferase, subunit A	2185527-2186225(+)	Carbon compound catabolism / Amino acid biosynthesis and metabolism	0	0	0	0	0	0	0	0	0	0	0	1	0	1
	A-I-1	3 768 458 - 3 769 378	+	I5155_003616		LysR family transcriptional regulator	PA1998	dhcR	transcriptional regulator, DhcR	2184475-2185395(-)	Transcriptional regulators	0	0	0	0	0	0	0	0	0	0	0	1	0	1
	A-I-1	3 769 446 - 3 771 401	+	I5155_003617		acetoacetate--CoA ligase	PA1997		probable AMP-binding enzyme	2182452-2184407(-)	Putative enzymes	0	0	0	0	0	0	0	0	0	0	0	1	0	1
	A-I-1	3 771 459 - 3 771 737	+	I5155_003618		peptidyl-prolyl cis-trans isomerase	PA1996	ppiC1	peptidyl-prolyl cis-trans isomerase C1	2182116-2182394(-)	Chaperones & heat shock proteins / Translation, post-translational modification, degradation	0	0	0	0	0	0	0	0	0	0	0	1	0	1
	A-I-1	3 771 756 - 3 772 112	+	I5155_003619		MmcQ/YjbR family DNA-binding protein	PA1995		hypothetical protein	2181741-2182097(-)	Hypothetical, unclassified, unknown	0	0	0	0	0	0	0	0	0	0	0	1	0	1
	A-I-1	3 772 109 - 3 772 672	+	I5155_003620		putative glycolipid-binding domain-containing protein	PA1994		hypothetical protein	2181181-2181744(-)	Hypothetical, unclassified, unknown	0	0	0	0	0	0	0	0	0	0	0	1	0	1
	A-I-1	3 772 797 - 3 774 005	+	I5155_003621		MFS transporter	PA1993		probable major facilitator superfamily (MFS) transporter	2179848-2181056(-)	Membrane proteins / Transport of small molecules	0	0	0	0	0	0	0	0	0	0	0	1	0	1
	A-I-1	3 774 038 - 3 775 732	-	I5155_003622		response regulator	PA1992	ercS	ErcS	2178121-2179815(+)	Two-component regulatory systems	0	0	0	0	0	0	0	0	0	0	0	1	0	1
	A-I-1	3 775 716 - 3 776 879	-	I5155_003623		iron-containing alcohol dehydrogenase	PA1991		probable iron-containing alcohol dehydrogenase	2176974-2178137(+)	Putative enzymes	0	0	0	0	0	0	0	0	0	0	0	1	0	1
	A-I-1	3 776 965 - 3 778 791	-	I5155_003624		S9 family peptidase	PA1990	pqqH	PqqH	2175062-2176888(+)	Putative enzymes	0	0	0	0	0	0	0	0	0	0	0	1	0	1
	A-I-1	3 778 796 - 3 779 941	-	I5155_003625	pqqE	pyrroloquinoline quinone biosynthesis protein PqqE	PA1989	pqqE	pyrroloquinoline quinone biosynthesis protein E	2173912-2175057(+)	Biosynthesis of cofactors, prosthetic groups and carriers	0	0	0	0	0	0	0	0	0	0	0	1	0	1
	A-I-1	3 779 913 - 3 780 191	-	I5155_003626	pqqD	pyrroloquinoline quinone biosynthesis peptide chaperone PqqD	/	/	/	/	Biosynthesis of cofactors, prosthetic groups and carriers	0	0	0	0	0	0	0	0	0	0	0	1	0	1
	A-I-1	3 780 188 - 3 780 940	-	I5155_003627	pqqC	pyrroloquinoline-quinone synthase PqqC	PA1987	pqqC	pyrroloquinoline quinone biosynthesis protein C	2172913-2173665(+)	Biosynthesis of cofactors, prosthetic groups and carriers	0	0	0	0	0	0	0	0	0	0	0	1	0	1
	A-I-1	3 780 950 - 3 781 864	-	I5155_003628	pqqB	pyrroloquinoline quinone biosynthesis protein PqqB	PA1986	pqqB	pyrroloquinoline quinone biosynthesis protein B	2171989-2172903(+)	Biosynthesis of cofactors, prosthetic groups and carriers	0	0	0	0	0	0	0	0	0	0	0	1	0	1
	A-I-1	3 781 917 - 3 781 988	-	I5155_003629	pqqA	pyrroloquinoline quinone precursor peptide PqqA	PA1985	pqqA	pyrroloquinoline quinone biosynthesis protein A	2171865-2171936(+)	Biosynthesis of cofactors, prosthetic groups and carriers	0	0	0	0	0	0	0	0	0	0	0	1	0	1
	A-I-1	3 782 345 - 3 783 865	-	I5155_003630		aldehyde dehydrogenase	PA1984	exaC	NAD+ dependent aldehyde dehydrogenase ExaC	2169988-2171508(+)	Putative enzymes	0	0	0	0	0	0	0	0	0	0	0	1	0	1
	A-I-1	3 783 952 - 3 784 389	-	I5155_003631	pedF	cytochrome c-550 PedF	PA1983	exaB	cytochrome c550	2169464-2169901(+)	Energy metabolism / Carbon compound catabolism	0	0	0	0	0	0	0	0	0	0	0	1	0	1
	A-I-1	3 784 702 - 3 786 573	+	I5155_003632		PQQ-dependent dehydrogenase. methanol/ethanol family	PA1982	exaA	quinoprotein ethanol dehydrogenase	2167281-2169152(-)	Carbon compound catabolism	0	0	0	0	0	0	0	0	0	0	0	1	0	1
	A-I-1	3 786 627 - 3 787 274	+	I5155_003633		pentapeptide repeat-containing protein	PA1981		hypothetical protein	2166580-2167227(-)	Hypothetical, unclassified, unknown	0	0	0	0	0	0	0	0	0	0	0	1	0	1
	A-I-1	3 787 300 - 3 787 977	-	I5155_003634		response regulator transcription factor	PA1980	eraR	response regulator EraR	2165876-2166553(+)	Transcriptional regulators / Two-component regulatory systems	0	0	0	0	0	0	0	0	0	0	0	1	0	1
	A-I-1	3 787 990 - 3 788 640	-	I5155_003635		sensor histidine kinase	PA1979	eraS	sensor kinase, EraS	2165213-2165863(+)	Two-component regulatory systems	0	0	0	0	0	0	0	0	0	0	0	1	0	1
	A-I-1	3 789 305 - 3 789 970	+	I5155_003636		response regulator transcription factor	PA1978	erbR	response regulator ErbR	2163883-2164548(-)	Transcriptional regulators	0	0	0	0	0	0	0	0	0	0	0	1	0	1
	A-I-1	3 789 980 - 3 790 843	+	I5155_003637		DMT family transporter	PA1977		hypothetical protein	2163010-2163873(-)	Membrane proteins	0	0	0	0	0	0	0	0	0	0	0	1	0	1
	A-I-1	3 790 845 3 793 490	-	I5155_003638		PAS domain-containing protein	PA1976	ercS'	ErcS'	2160363-2163008(+)	Two-component regulatory systems	0	0	0	0	0	0	0	0	0	0	0	1	0	1
	A-I-1	3 793 420 - 3 794 583	-	I5155_003639		GfdT protein	/	/	/	/	Hypothetical, unclassified, unknown	0	0	0	0	0	0	0	0	0	0	0	1	0	1
	A-I-1	3 794 686 - 3 795 885	-	I5155_003640		porin	PA1974		hypothetical protein	2157968-2159167(+)	Hypothetical, unclassified, unknown	0	0	0	0	0	0	0	0	0	0	0	1	0	1
	A-I-1	3 796 152 - 3 798 479	-	I5155_003641	pqqF	pyrroloquinoline quinone biosynthesis protein PqqF	PA1973	pqqF	pyrroloquinoline quinone biosynthesis protein F	2155374-2157701(+)	Biosynthesis of cofactors, prosthetic groups and carriers	0	0	0	0	0	0	0	0	0	0	0	1	0	1
	A-I-1	3 798 556 - 3 800 259	-	I5155_003642		phosphoethanolamine--lipid A transferase	PA1972		conserved hypothetical protein	2153594-2155297(+)	Membrane proteins	0	0	0	0	0	0	0	0	0	0	0	1	0	1
	A-I-1	3 800 785 - 3 802 098	+	I5155_003643	brnQ	branched-chain amino acid transport system II carrier protein	PA1971	braZ	branched chain amino acid transporter BraZ	2151755-2153068(-)	Transport of small molecules	0	0	0	0	0	0	0	0	0	0	0	1	0	1
	A-I-1	3 802 334 - 3 802 573	+	I5155_003644		hypothetical protein	PA1970		hypothetical protein	2151287-2151526(-)	Hypothetical, unclassified, unknown	0	0	0	0	0	0	0	0	0	0	0	1	0	1
	A-I-1	3 802 640 - 3 803 032	-	I5155_003645		hypothetical protein	PA1969		hypothetical protein	2150828-2151220(+)	Hypothetical, unclassified, unknown	0	0	0	0	0	0	0	0	0	0	0	1	0	1
	A-I-1	3 803 079 - 3 803 336	-	I5155_003646		hypothetical protein	PA1968		hypothetical protein	2150524-2150781(+)	Hypothetical, unclassified, unknown	0	0	0	0	0	0	0	0	0	0	0	1	0	1
	A-I-1	3 803 497 - 3 803 997	+	I5155_003647		hypothetical protein	PA1967		hypothetical protein	2149864-2150364(-)	Hypothetical, unclassified, unknown	0	0	0	0	0	0	0	0	0	0	0	1	0	1
	A-I-1	3 804 018 - 3 804 389	-	I5155_003648		5-carboxymethyl-2-hydroxymuconate isomerase	PA1966		hypothetical protein	2149472-2149843(+)	Putative enzymes	0	0	0	0	0	0	0	0	0	0	0	1	0	1
	A-I-1	3 804 672 - 3 805 007	-	I5155_003649		hypothetical protein	PA1965		hypothetical protein	2148854-2149189(+)	Hypothetical, unclassified, unknown	0	0	0	0	0	0	0	0	0	0	0	1	0	1
	A-I-1	3 805 151 - 3 805 336	-	I5155_003650		hypothetical protein	/	/	/	/	Hypothetical, unclassified, unknown	0	0	0	0	0	0	0	0	0	0	0	1	0	1
	A-I-1	3 805 445 - 3 805 708	-	I5155_003651		hypothetical protein	/	/	/	/	Hypothetical, unclassified, unknown	0	0	0	0	0	0	0	0	0	0	0	1	0	1
	A-I-1	3 805 744 - 3 806 004	-	I5155_003652		hypothetical protein	/	/	/	/	Hypothetical, unclassified, unknown	0	0	0	0	0	0	0	0	0	0	0	1	0	1
	A-I-1	3 806 001 - 3 806 369	-	I5155_003653		hypothetical protein	/	/	/	/	Hypothetical, unclassified, unknown	0	0	0	0	0	0	0	0	0	0	0	1	0	1
	A-I-1	3 806 366 - 3 806 800	-	I5155_003654		lysozyme	/	/	/	/	Hypothetical, unclassified, unknown	0	0	0	0	0	0	0	0	0	0	0	1	0	1
	A-I-1	3 807 313 - 3 808 674	+	I5155_003655		hypothetical protein	/	/	/	/	Hypothetical, unclassified, unknown	0	0	0	0	1	1	0	0	0	0	0	1	0	1
	A-I-1	3 810 378 - 3 810 749	-	I5155_003656		hypothetical protein	/	/	/	/	Hypothetical, unclassified, unknown	0	0	0	0	0	0	0	0	0	0	0	1	0	1
	A-I-1	3 810 891 - 3 811 736	+	I5155_003657		hypothetical protein	/	/	/	/	Hypothetical, unclassified, unknown	0	0	0	0	0	0	0	0	0	0	0	1	0	1
	A-I-1	3 811 709 - 3 814 438	-	I5155_003658		hypothetical protein	/	/	/	/	Hypothetical, unclassified, unknown	0	0	0	0	0	0	0	0	0	0	0	1	0	1
	A-I-1	3 814 410 - 3 814 817	-	I5155_003659		hypothetical protein	/	/	/	/	Hypothetical, unclassified, unknown	0	0	0	0	0	0	0	0	0	0	0	1	0	1
	A-I-1	3 814 822 - 3 815 313	-	I5155_003660		DUF1833 domain-containing protein	/	/	/	/	Hypothetical, unclassified, unknown	0	0	0	0	0	0	0	0	0	0	0	1	0	1
	A-I-1	3 815 297 - 3 815 776	-	I5155_003661		hypothetical protein	/	/	/	/	Hypothetical, unclassified, unknown	0	0	0	0	0	0	0	0	0	0	0	1	0	1
	A-I-1	3 815 773 - 3 818 301	-	I5155_003662		phage tail tape measure protein	/	/	/	/	Hypothetical, unclassified, unknown	0	0	0	0	0	0	0	0	0	0	0	1	0	1
	A-I-1	3 818 350 - 3 818 604	-	I5155_003663		hypothetical protein	/	/	/	/	Hypothetical, unclassified, unknown	0	0	0	0	0	0	0	0	0	0	0	1	0	1
	A-I-1	3 818 628 - 3 818 987	-	I5155_003664		phage tail protein	/	/	/	/	Hypothetical, unclassified, unknown	0	0	0	0	0	0	0	0	0	0	0	1	0	1
	A-I-1	3 818 997 - 3 819 518	-	I5155_003665		phage tail protein	/	/	/	/	Hypothetical, unclassified, unknown	0	0	0	0	0	0	0	0	0	0	0	1	0	1
	A-I-1	3 819 593 - 3 819 958	-	I5155_003666		DUF3168 domain-containing protein	/	/	/	/	Hypothetical, unclassified, unknown	0	0	0	0	0	0	0	0	0	0	0	1	0	1
	A-I-1	3 819 961 - 3 820 455	-	I5155_003667		HK97 gp10 family phage protein	/	/	/	/	Hypothetical, unclassified, unknown	0	0	0	0	0	0	0	0	0	0	0	1	0	1
	A-I-1	3 820 448 - 3 821 065	-	I5155_003668		class I SAM-dependent methyltransferase	/	/	/	/	Hypothetical, unclassified, unknown	0	0	0	0	0	0	0	0	0	0	0	1	0	1
	A-I-1	3 821 016 - 3 821 828	-	I5155_003669		glycosyltransferase family 9 protein	/	/	/	/	Hypothetical, unclassified, unknown	0	0	0	0	0	0	0	0	0	0	0	1	0	1
	A-I-1	3 821 852 - 3 822 208	-	I5155_003670		phage head closure protein	/	/	/	/	Hypothetical, unclassified, unknown	0	0	0	0	0	0	0	0	0	0	0	1	0	1
	A-I-1	3 822 209 - 3 822 529	-	I5155_003671		phage gp6-like head-tail connector protein	/	/	/	/	Hypothetical, unclassified, unknown	0	0	0	0	0	0	0	0	0	0	0	1	0	1
	A-I-1	3 822 510 - 3 823 106	-	I5155_003672		hypothetical protein	/	/	/	/	Hypothetical, unclassified, unknown	0	0	0	0	0	0	0	0	0	0	0	1	0	1
	A-I-1	3 823 273 - 3 824 460	-	I5155_003673		phage major capsid protein	/	/	/	/	Hypothetical, unclassified, unknown	0	0	0	0	0	0	0	0	0	0	0	1	0	1
	A-I-1	3 824 457 - 3 825 347	-	I5155_003674		Clp protease ClpP	/	/	/	/	Hypothetical, unclassified, unknown	0	0	0	0	0	0	0	0	0	0	0	1	0	1
	A-I-1	3 825 351 - 3 826 745	-	I5155_003675		phage portal protein	/	/	/	/	Hypothetical, unclassified, unknown	0	0	0	0	0	0	0	0	0	0	0	1	0	1
	A-I-1	3 826 899 - 3 828 590	-	I5155_003676		terminase large subunit	/	/	/	/	Hypothetical, unclassified, unknown	0	0	0	0	0	0	0	0	0	0	0	1	0	1
	A-I-1	3 828 592 - 3 828 972	-	I5155_003677		hypothetical protein	/	/	/	/	Hypothetical, unclassified, unknown	0	0	0	0	0	0	0	0	0	0	0	1	0	1
	A-I-1	3 829 186 - 3 829 500	-	I5155_003678		HNH endonuclease	/	/	/	/	Hypothetical, unclassified, unknown	0	0	0	0	0	0	0	0	0	0	0	1	0	1
	A-I-1	3 829 493 - 3 829 753	-	I5155_003679		hypothetical protein	/	/	/	/	Hypothetical, unclassified, unknown	0	0	0	0	0	0	0	0	0	0	0	1	0	1
	A-I-1	3 829 750 - 3 830 001	-	I5155_003680		hypothetical protein	/	/	/	/	Hypothetical, unclassified, unknown	0	0	0	0	0	0	0	0	0	0	0	1	0	1
	A-I-1	3 830 001 - 3 830 360	-	I5155_003681		hypothetical protein	/	/	/	/	Hypothetical, unclassified, unknown	0	0	0	0	0	0	0	0	0	0	0	1	0	1
	A-I-1	3 830 478 - 3 830 711	-	I5155_003682		hypothetical protein	/	/	/	/	Hypothetical, unclassified, unknown	0	0	0	0	0	0	0	0	0	0	0	1	0	1
	A-I-1	3 830 711 - 3 830 995	-	I5155_003683		phage holin family protein	/	/	/	/	Hypothetical, unclassified, unknown	0	0	0	0	0	0	0	0	0	0	0	1	0	1
	A-I-1	3 830 988 - 3 831 356	-	I5155_003684		hypothetical protein	/	/	/	/	Hypothetical, unclassified, unknown	0	0	0	0	0	0	0	0	0	0	0	1	0	1
	A-I-1	3 831 705 - 3 832 055	-	I5155_003687		hypothetical protein	/	/	/	/	Hypothetical, unclassified, unknown	0	0	0	0	0	0	0	0	0	0	0	1	0	1
	A-I-1	3 832 113 - 3 832 388	-	I5155_003688		hypothetical protein	/	/	/	/	Hypothetical, unclassified, unknown	0	0	0	0	0	0	0	0	0	0	0	1	0	1
	A-I-1	3 832 631 - 3 833 209	-	I5155_003689		hypothetical protein	/	/	/	/	Hypothetical, unclassified, unknown	0	0	0	0	0	0	0	0	0	0	0	1	0	1
	A-I-1	3 833 209 - 3 833 544	-	I5155_003690		hypothetical protein	/	/	/	/	Hypothetical, unclassified, unknown	0	0	0	0	0	0	0	0	0	0	0	1	0	1
	A-I-1	3 833 541 - 3 834 182	-	I5155_003691		hypothetical protein	/	/	/	/	Hypothetical, unclassified, unknown	0	0	0	0	0	0	0	0	0	0	0	1	0	1
	A-I-1	3 834 179 - 3 834 427	-	I5155_003692		hypothetical protein	/	/	/	/	Hypothetical, unclassified, unknown	0	0	0	0	0	0	0	0	0	0	0	1	0	1
	A-I-1	3 834 424 - 3 834 687	-	I5155_003693		hypothetical protein	/	/	/	/	Hypothetical, unclassified, unknown	0	0	0	0	0	0	0	0	0	0	0	1	0	1
	A-I-1	3 834 684 - 3 835 271	-	I5155_003694		DUF1367 family protein	/	/	/	/	Hypothetical, unclassified, unknown	0	0	0	0	0	0	0	0	0	0	0	1	0	1
	A-I-1	3 835 264 - 3 835 515	-	I5155_003695		hypothetical protein	/	/	/	/	Hypothetical, unclassified, unknown	0	0	0	0	0	0	0	0	0	0	0	1	0	1
	A-I-1	3 835 515 - 3 835 712	-	I5155_003696		hypothetical protein	/	/	/	/	Hypothetical, unclassified, unknown	0	0	0	0	0	0	0	0	0	0	0	1	0	1
	A-I-1	3 835 788 - 3 836 297	-	I5155_003697		hypothetical protein	/	/	/	/	Hypothetical, unclassified, unknown	0	0	0	0	0	0	0	0	0	0	0	1	0	1
	A-I-1	3 836 416 - 3 838 242	-	I5155_003698		AAA family ATPase	/	/	/	/	Hypothetical, unclassified, unknown	0	0	0	0	0	0	0	0	0	0	0	1	0	1
	A-I-1	3 838 716 - 3 839 138	-	I5155_003699		phage replisome organizer	/	/	/	/	Hypothetical, unclassified, unknown	0	0	0	0	0	0	0	0	0	0	0	1	0	1
	A-I-1	3 839 128 - 3 839 334	-	I5155_003700		hypothetical protein	/	/	/	/	Hypothetical, unclassified, unknown	0	0	0	0	0	0	0	0	0	0	0	1	0	1
	A-I-1	3 839 531 - 3 839 995	-	I5155_003701		hypothetical protein	/	/	/	/	Hypothetical, unclassified, unknown	0	0	0	0	0	0	0	0	0	0	0	1	0	1
	A-I-1	3 840 332 - 3 840 676	-	I5155_003702		hypothetical protein	/	/	/	/	Hypothetical, unclassified, unknown	0	0	0	0	0	0	0	0	0	0	0	1	0	1
	A-I-1	3 840 709 - 3 840 909	-	I5155_003703		hypothetical protein	/	/	/	/	Hypothetical, unclassified, unknown	0	0	0	0	0	0	0	0	0	0	0	1	0	1
	A-I-1	3 841 018 - 3 841 797	+	I5155_003704		LexA family transcriptional regulator	/	/	/	/	Hypothetical, unclassified, unknown	0	0	0	0	0	0	0	0	0	0	0	1	0	1
	A-I-1	3 841 827 - 3 842 477	+	I5155_003705		NAD-dependent DNA ligase	/	/	/	/	Hypothetical, unclassified, unknown	0	0	0	0	0	0	0	0	0	0	0	1	0	1
	A-I-1	3 842 608 - 3 842 931	+	I5155_003706		hypothetical protein	/	/	/	/	Hypothetical, unclassified, unknown	0	0	0	0	0	0	0	0	0	0	0	1	0	1
	A-I-1	3 843 020 - 3 843 256	+	I5155_003707		hypothetical protein	/	/	/	/	Hypothetical, unclassified, unknown	0	0	0	0	0	0	0	0	0	0	0	1	0	1
	A-I-1	3 844 064 - 3 844 585	+	I5155_003708		HNH endonuclease	/	/	/	/	Hypothetical, unclassified, unknown	0	0	0	0	0	0	0	0	0	0	0	1	0	1
	A-I-1	3 844 656 - 3 844 862	+	I5155_003709		hypothetical protein	/	/	/	/	Hypothetical, unclassified, unknown	0	0	0	0	0	0	0	0	0	0	0	1	0	1
	A-I-1	3 844 873 - 3 845 079	+	I5155_003710		hypothetical protein	/	/	/	/	Hypothetical, unclassified, unknown	0	0	0	0	0	0	0	0	0	0	0	1	0	1
	A-I-1	3 845 223 - 3 845 405	+	I5155_003711		hypothetical protein	/	/	/	/	Hypothetical, unclassified, unknown	0	0	0	0	0	0	0	0	0	0	0	1	0	1
	A-I-1	3 845 966 - 3 846 448	+	I5155_003712		DUF4573 domain-containing protein	/	/	/	/	Hypothetical, unclassified, unknown	0	0	0	0	0	0	0	0	0	0	0	1	0	1
	A-I-1	3 846 700 - 3 847 344	+	I5155_003713		hypothetical protein	/	/	/	/	Hypothetical, unclassified, unknown	0	0	0	0	0	0	0	0	0	0	0	1	0	1
	A-I-1	3 847 696 - 3 848 235	+	I5155_003714		HNH endonuclease	/	/	/	/	Hypothetical, unclassified, unknown	0	0	0	0	0	0	0	0	0	0	0	1	0	1
	A-I-1	3 848 268 - 3 848 681	+	I5155_003715		hypothetical protein	/	/	/	/	Hypothetical, unclassified, unknown	0	0	0	0	0	0	0	0	0	0	0	1	0	1
	A-I-1	3 848 939 - 3 849 163	+	I5155_003716		hypothetical protein	/	/	/	/	Hypothetical, unclassified, unknown	0	0	0	0	0	0	0	0	0	0	0	1	0	1
	A-I-1	3 849 160 - 3 849 525	+	I5155_003717		hypothetical protein	/	/	/	/	Hypothetical, unclassified, unknown	0	0	0	0	0	0	0	0	0	0	0	1	0	1
	A-I-1	3 849 522 - 3 850 064	+	I5155_003718		hypothetical protein	/	/	/	/	Hypothetical, unclassified, unknown	0	0	0	0	0	0	0	0	0	0	0	1	0	1
	A-I-1	3 850 061 - 3 850 450	+	I5155_003719		hypothetical protein	/	/	/	/	Hypothetical, unclassified, unknown	0	0	0	0	0	0	0	0	0	0	0	1	0	1
	A-I-1	3 850 871 - 3 851 266	+	I5155_003720		hypothetical protein	/	/	/	/	Hypothetical, unclassified, unknown	0	0	0	0	0	0	0	0	0	0	0	1	0	1
	A-I-1	3 851 308 - 3 852 372	+	I5155_003721		hypothetical protein	/	/	/	/	Hypothetical, unclassified, unknown	0	0	0	0	0	0	0	0	0	0	0	1	0	1
	A-I-1	3 852 380 - 3 853 126	+	I5155_003722	bet	phage recombination protein Bet	/	/	/	/	Hypothetical, unclassified, unknown	0	0	0	0	0	0	0	0	0	0	0	1	0	1
	A-I-1	3 853 110 - 3 853 736	+	I5155_003723		exonuclease	/	/	/	/	Hypothetical, unclassified, unknown	0	0	0	0	0	0	0	0	0	0	0	1	0	1
	A-I-1	3 853 733 - 3 854 179	+	I5155_003724	ssb	single-stranded DNA-binding protein	PA4232	ssb	single-stranded DNA-binding protein	4746640-4747137(-)	DNA replication, recombination, modification and repair	0	0	0	0	0	0	0	0	0	0	0	1	0	1
	A-I-1	3 854 243 - 3 854 842	+	I5155_003725		hypothetical protein	/	/	/	/	Hypothetical, unclassified, unknown	0	0	0	0	0	0	0	0	0	0	0	1	0	1
	A-I-1	3 855 005 - 3 855 229	+	I5155_003726		hypothetical protein	/	/	/	/	Hypothetical, unclassified, unknown	0	0	0	0	0	0	0	0	0	0	0	1	0	1
	A-I-1	3 855 238 - 3 855 996	+	I5155_003727		hypothetical protein	/	/	/	/	Hypothetical, unclassified, unknown	0	0	0	0	0	0	0	0	0	0	0	1	0	1
	A-I-1	3 855 989 - 3 856 510	+	I5155_003728		HNH endonuclease	/	/	/	/	Hypothetical, unclassified, unknown	0	0	0	0	0	0	0	0	0	0	0	1	0	1
	A-I-1	3 856 513 - 3 856 782	+	I5155_003729		hypothetical protein	/	/	/	/	Hypothetical, unclassified, unknown	0	0	0	0	0	0	0	0	0	0	0	1	0	1
	A-I-1	3 856 782 - 3 857 063	+	I5155_003730		DUF4031 domain-containing protein	/	/	/	/	Hypothetical, unclassified, unknown	0	0	0	0	0	0	0	0	0	0	0	1	0	1
	A-I-1	3 857 056 - 3 857 604	+	I5155_003731		hypothetical protein	/	/	/	/	Hypothetical, unclassified, unknown	0	0	0	0	0	0	0	0	0	0	0	1	0	1
	A-I-1	3 857 597 - 3 857 950	+	I5155_003732		hypothetical protein	/	/	/	/	Hypothetical, unclassified, unknown	0	0	0	0	0	0	0	0	0	0	0	1	0	1
	A-I-1	3 857 947 - 3 858 330	+	I5155_003733		HNH endonuclease	/	/	/	/	Hypothetical, unclassified, unknown	0	0	0	0	0	0	0	0	0	0	0	1	0	1
	A-I-1	3 858 375 - 3 858 692	+	I5155_003734		hypothetical protein	/	/	/	/	Hypothetical, unclassified, unknown	0	0	0	0	0	0	0	0	0	0	0	1	0	1
	A-I-1	3 859 075 - 3 859 272	+	I5155_003735		hypothetical protein	/	/	/	/	Hypothetical, unclassified, unknown	0	0	0	0	0	0	0	0	0	0	0	1	0	1
	A-I-1	3 859 259 - 3 859 471	+	I5155_003736		hypothetical protein	/	/	/	/	Hypothetical, unclassified, unknown	0	0	0	0	0	0	0	0	0	0	0	1	0	1
	A-I-1	3 859 468 - 3 859 950	+	I5155_003737		hypothetical protein	/	/	/	/	Hypothetical, unclassified, unknown	0	0	0	0	0	0	0	0	0	0	0	1	0	1
	A-I-1	3 860 217 - 3 860 498	+	I5155_003738		hypothetical protein	/	/	/	/	Hypothetical, unclassified, unknown	0	0	0	0	0	0	0	0	0	0	0	1	0	1
	Genomic deletion in isolates collected from patient D (10 isolates, 1 = Deletion is present in isolate, 0 = Deletion is not present in isolate)
	Chromosome/Reference strain	Position	Strand	Gene locus tag (Reference)	Gene name	Product	Gene locus tag (PAO1)	Gene name (PAO1)	Product (PAO1)	Position and strand in chromosome (PAO1)	PseudoCap functions (PAO1)	D-I-2	D-I-3	D-I-4	D-I-5	D-II-1	D-II-2	D-II-3	D-II-4	D-II-5
	D-I-1	3 882 735 - 3 883 877	-	H7Q90_18325		integrase	/	/	/	/	Hypothetical, unclassified, unknown	0	0	0	0	0	1	1	1	1
	D-I-1	3 883 874 - 3 884 083	-	H7Q90_18330		hypothetical protein	/	/	/	/	Hypothetical, unclassified, unknown	0	0	0	0	0	1	1	1	1
	D-I-1	3 884 162 - 3 884 368	-	H7Q90_18335		hypothetical protein	/	/	/	/	Hypothetical, unclassified, unknown	0	0	0	0	0	1	1	1	1
	D-I-1	3 884 361 - 3 884 525	-	H7Q90_18340		hypothetical protein	/	/	/	/	Hypothetical, unclassified, unknown	0	0	0	0	0	1	1	1	1
	D-I-1	3 884 536 - 3 885 762	-	H7Q90_18345		phosphoadenosine phosphosulfate reductase family protein	/	/	/	/	Hypothetical, unclassified, unknown	0	0	0	0	0	1	1	1	1
	D-I-1	3 885 759 - 3 886 136	-	H7Q90_18350		ASCH domain-containing protein	/	/	/	/	Hypothetical, unclassified, unknown	0	0	0	0	0	1	1	1	1
	D-I-1	3 886 133 - 3 886 453	-	H7Q90_18355		hypothetical protein	/	/	/	/	Hypothetical, unclassified, unknown	0	0	0	0	0	1	1	1	1
	D-I-1	3 886 589 - 3 887 002	-	H7Q90_18360		hypothetical protein	/	/	/	/	Hypothetical, unclassified, unknown	0	0	0	0	0	1	1	1	1
	D-I-1	3 887 072 - 3 887 329	-	H7Q90_18365		hypothetical protein	/	/	/	/	Hypothetical, unclassified, unknown	0	0	0	0	0	1	1	1	1
	D-I-1	3 887 424 - 3 888 155	-	H7Q90_18370		hypothetical protein	/	/	/	/	Hypothetical, unclassified, unknown	0	0	0	0	0	1	1	1	1
	D-I-1	3 888 208 - 3 888 348	-	H7Q90_18375		hypothetical protein	/	/	/	/	Hypothetical, unclassified, unknown	0	0	0	0	0	1	1	1	1
	D-I-1	3 888 402 - 3 891 119	-	H7Q90_18380		toprim domain-containing protein	/	/	/	/	Hypothetical, unclassified, unknown	0	0	0	0	0	1	1	1	1
	D-I-1	3 891 138 - 3 891 371	-	H7Q90_18385		hypothetical protein	/	/	/	/	Hypothetical, unclassified, unknown	0	0	0	0	0	1	1	1	1
	D-I-1	3 891 439 - 3 891 798	-	H7Q90_18390		hypothetical protein	/	/	/	/	Hypothetical, unclassified, unknown	0	0	0	0	0	1	1	1	1
	D-I-1	3 891 795 - 3 892 073	-	H7Q90_18395		ogr/Delta-like zinc finger family protein	/	/	/	/	Hypothetical, unclassified, unknown	0	0	0	0	0	1	1	1	1
	D-I-1	3 892 070 - 3 892 576	-	H7Q90_18400		hypothetical protein	/	/	/	/	Hypothetical, unclassified, unknown	0	0	0	0	0	1	1	1	1
	D-I-1	3 892 606 - 3 892 836	-	H7Q90_18405		hypothetical protein	/	/	/	/	Hypothetical, unclassified, unknown	0	0	0	0	0	1	1	1	1
	D-I-1	3 892 863 - 3 893 333	+	H7Q90_18410		helix-turn-helix domain-containing protein	/	/	/	/	Hypothetical, unclassified, unknown	0	0	0	0	0	1	1	1	1
	D-I-1	3 893 370 - 3 893 834	+	H7Q90_18415		hypothetical protein	/	/	/	/	Hypothetical, unclassified, unknown	0	0	0	0	0	1	1	1	1
	D-I-1	3 893 837 - 3 894 391	+	H7Q90_18420		hypothetical protein	/	/	/	/	Hypothetical, unclassified, unknown	0	0	0	0	0	1	1	1	1
	D-I-1	3 894 433 - 3 895 182	+	H7Q90_18425		HipA domain-containing protein	/	/	/	/	Hypothetical, unclassified, unknown	0	0	0	0	0	1	1	1	1
	D-I-1	3 895 179 - 3 896 015	+	H7Q90_18430		DUF3037 domain-containing protein	/	/	/	/	Hypothetical, unclassified, unknown	0	0	0	0	0	1	1	1	1
	D-I-1	3 896 055 - 3 897 314	-	H7Q90_18435		phage late control D family protein	/	/	/	/	Hypothetical, unclassified, unknown	0	0	0	0	0	1	1	1	1
	D-I-1	3 897 311 - 3 897 754	-	H7Q90_18440		phage tail protein	/	/	/	/	Hypothetical, unclassified, unknown	0	0	0	0	0	1	1	1	1
	D-I-1	3 897 759 - 3 900 347	-	H7Q90_18445		phage tail tape measure protein	/	/	/	/	Hypothetical, unclassified, unknown	0	0	0	0	0	1	1	1	1
	D-I-1	3 900 337 - 3 900 459	-	H7Q90_18450		GpE family phage tail protein	/	/	/	/	Hypothetical, unclassified, unknown	0	0	0	0	0	1	1	1	1
	D-I-1	3 900 468 - 3 900 794	-	H7Q90_18455		phage tail assembly protein	/	/	/	/	Hypothetical, unclassified, unknown	0	0	0	0	0	1	1	1	1
	D-I-1	3 900 871 - 3 901 386	-	H7Q90_18460		phage major tail tube protein	/	/	/	/	Hypothetical, unclassified, unknown	0	0	0	0	0	1	1	1	1
	D-I-1	3 901 435 - 3 902 607	-	H7Q90_18465		phage tail sheath protein	/	/	/	/	Hypothetical, unclassified, unknown	0	0	0	0	0	1	1	1	1
	D-I-1	3 902 705 - 3 903 136	-	H7Q90_18470		phage tail protein	/	/	/	/	Hypothetical, unclassified, unknown	0	0	0	0	0	1	1	1	1
	D-I-1	3 904 499 - 3 904 963	-	H7Q90_18475		phage tail protein	/	/	/	/	Hypothetical, unclassified, unknown	0	0	0	0	0	1	1	1	1
	D-I-1	3 904 960 - 3 905 577	-	H7Q90_18480		phage tail protein I	/	/	/	/	Hypothetical, unclassified, unknown	0	0	0	0	0	1	1	1	1
	D-I-1	3 905 577 - 3 906 488	-	H7Q90_18485		baseplate assembly protein	/	/	/	/	Hypothetical, unclassified, unknown	0	0	0	0	0	1	1	1	1
	D-I-1	3 906 485 - 3 906 838	-	H7Q90_18490		baseplate assembly protein	/	/	/	/	Hypothetical, unclassified, unknown	0	0	0	0	0	1	1	1	1
	D-I-1	3 906 835 - 3 907 401	-	H7Q90_18495		phage baseplate assembly protein V	/	/	/	/	Hypothetical, unclassified, unknown	0	0	0	0	0	1	1	1	1
	D-I-1	3 907 475 - 3 907 924	-	H7Q90_18500		phage virion morphogenesis protein	/	/	/	/	Hypothetical, unclassified, unknown	0	0	0	0	0	1	1	1	1
	D-I-1	3 907 917 - 3 908 444	-	H7Q90_18505		phage tail protein	/	/	/	/	Hypothetical, unclassified, unknown	0	0	0	0	0	1	1	1	1
	D-I-1	3 908 538 - 3 908 996	-	H7Q90_18510		DUF2570 domain-containing protein	/	/	/	/	Hypothetical, unclassified, unknown	0	0	0	0	0	1	1	1	1
	D-I-1	3 908 993 - 3 909 832	-	H7Q90_18515		DUF3380 domain-containing protein	/	/	/	/	Hypothetical, unclassified, unknown	0	0	0	0	0	1	1	1	1
	D-I-1	3 909 829 - 3 910 143	-	H7Q90_18520		phage holin, lambda family	/	/	/	/	Hypothetical, unclassified, unknown	0	0	0	0	0	1	1	1	1
	D-I-1	3 910 222 - 3 910 431	-	H7Q90_18525		phage tail protein	/	/	/	/	Hypothetical, unclassified, unknown	0	0	0	0	0	1	1	1	1
	D-I-1	3 910 431 - 3 910 895	-	H7Q90_18530		head completion/stabilization protein	/	/	/	/	Hypothetical, unclassified, unknown	0	0	0	0	0	1	1	1	1
	D-I-1	3 911 000 - 3 911 701	-	H7Q90_18535		terminase	/	/	/	/	Hypothetical, unclassified, unknown	0	0	0	0	0	1	1	1	1
	D-I-1	3 911 706 - 3 912 713	-	H7Q90_18540		phage major capsid protein, P2 family	/	/	/	/	Hypothetical, unclassified, unknown	0	0	0	0	0	1	1	1	1
	D-I-1	3 912 742 - 3 913 590	-	H7Q90_18545		GPO family capsid scaffolding protein	/	/	/	/	Hypothetical, unclassified, unknown	0	0	0	0	0	1	1	1	1
	D-I-1	3 913 745 - 3 915 496	+	H7Q90_18550		terminase ATPase subunit family protein	/	/	/	/	Hypothetical, unclassified, unknown	0	0	0	0	0	1	1	1	1
	D-I-1	3 915 496 - 3 916 554	+	H7Q90_18555		phage portal protein	/	/	/	/	Hypothetical, unclassified, unknown	0	0	0	0	0	1	1	1	1
	D-I-1	3 916 558 - 3 917 079	-	H7Q90_18560		hypothetical protein	/	/	/	/	Hypothetical, unclassified, unknown	0	0	0	0	0	1	1	1	1
	Genomic deletion in isolates collected from patient F (10 isolates, 1 = Deletion is present in isolate, 0 = Deletion is not present in isolate)
	Chromosome/Reference strain	Position	Strand	Gene locus tag (Reference)	Gene name	Product	Gene locus tag (PAO1)	Gene name (PAO1)	Product (PAO1)	Position and strand in chromosome (PAO1)	PseudoCap functions (PAO1)	F-I-2	F-I-3	F-I-4	F-I-5	F-II-1	F-II-2	F-II-3	F-II-4	F-II-5
	F-I-1	5 895 381 - 5 896 520	-	H7Q92_27505		catalase family protein	PA1940		hypothetical protein	2122579-2123718(-)	Hypothetical, unclassified, unknown	0	0	0	0	1	1	1	1	1
	F-I-1	5 896 699 - 5 898 594	-	H7Q92_27510		hypothetical protein	PA1941		hypothetical protein	2123897-2125792(-)	Hypothetical, unclassified, unknown	0	0	0	0	1	1	1	1	1
	F-I-1	5 899 197 - 5 900 294	-	H7Q92_27515		GNAT family N-acetyltransferase	PA1943		hypothetical protein	2126396-2127493(-)	Hypothetical, unclassified, unknown	0	0	0	0	1	1	1	1	1
	F-I-1	5 900 485 - 5 901 972	+	H7Q92_27520		RimK family protein	PA1944		hypothetical protein	2127684-2129171(+)	Hypothetical, unclassified, unknown	0	0	0	0	1	1	1	1	1
	F-I-1	5 902 108 - 5 903 436	+	H7Q92_27525		sigma-54-dependent Fis family transcriptional regulator	PA1945		probable transcriptional regulator	2129307-2130635(+)	Transcriptional regulators	0	0	0	0	1	1	1	1	1
	F-I-1	5 903 655 - 5 904 614	+	H7Q92_27530		sugar ABC transporter substrate-binding protein	PA1946	rbsB	binding protein component precursor of ABC ribose transporter	2130854-2131813(+)	Transport of small molecules	0	0	0	0	1	1	1	1	1
	F-I-1	5 904 636 - 5 906 168	+	H7Q92_27535		sugar ABC transporter ATP-binding protein	PA1947	rbsA	ribose transport protein RbsA	2131835-2133367(+)	Transport of small molecules	0	0	0	0	1	1	1	1	1
	F-I-1	5 906 192 - 5 907 190	+	H7Q92_27540		ABC transporter permease	PA1948	rbsC	membrane protein component of ABC ribose transporter	2133391-2134389(+)	Transport of small molecules	0	0	0	0	1	1	1	1	1
	F-I-1	5 907 194 - 5 908 207	+	H7Q92_27545		LacI family transcriptional regulator	PA1949	rbsR	ribose operon repressor RbsR	2134393-2135406(+)	Transcriptional regulators / Carbon compound catabolism	0	0	0	0	1	1	1	1	1
	F-I-1	5 908 261 - 5 909 187	+	H7Q92_27550	rbsK	ribokinase	PA1950	rbsK	ribokinase	2135460-2136386(+)	Carbon compound catabolism	0	0	0	0	1	1	1	1	1
	F-I-1	5 909 321 - 5 910 586	-	H7Q92_27555		hypothetical protein	PA1951	fapF	FapF	2136520-2137785(-)	Motility & Attachment	0	0	0	0	1	1	1	1	1
	F-I-1	5 910 647 - 5 911 396	-	H7Q92_27560		hypothetical protein	PA1952	fapE	FapE	2137846-2138598(-)	Motility & Attachment	0	0	0	0	1	1	1	1	1
	F-I-1	5 911 410 - 5 912 090	-	H7Q92_27565		peptidase C39	PA1953	fapD	FapD	2138612-2139292(-)	Motility & Attachment	0	0	0	0	1	1	1	1	1
	F-I-1	5 912 152 - 5 913 174	-	H7Q92_27570		hypothetical protein	PA1954	fapC	FapC	2139354-2140376(-)	Motility & Attachment	0	0	0	0	1	1	1	1	1
	F-I-1	5 913 231 - 5 913 800	-	H7Q92_27575		hypothetical protein	PA1955	fapB	FapB	2140433-2141002(-)	Motility & Attachment	0	0	0	0	1	1	1	1	1
	F-I-1	5 913 797 - 5 914 285	-	H7Q92_27580		hypothetical protein	PA1956	fapA	FapA	2140999-2141487(-)	Motility & Attachment	0	0	0	0	1	1	1	1	1
	F-I-1	5 914 588 - 5 915 115	-	H7Q92_27585		AAA family ATPase	PA1957		hypothetical protein	2141790-2142317(-)	Hypothetical, unclassified, unknown	0	0	0	0	1	1	1	1	1
	F-I-1	5 915 112 - 5 915 687	-	H7Q92_27590		nicotinamide riboside transporter PnuC	PA1958		probable transporter	2142314-2142889(-)	Membrane proteins / Transport of small molecules	0	0	0	0	1	1	1	1	1
	F-I-1	5 915 971 - 5 916 804	+	H7Q92_27595		undecaprenyl-diphosphate phosphatase	PA1959	bacA	bacitracin resistance protein	2143173-2144006(+)	Cell wall / LPS / capsule // Adaptation, Protection // Antibiotic resistance and susceptibility	0	0	0	0	1	1	1	1	1
	F-I-1	5 916 875 - 5 917 597	+	H7Q92_27600		DUF1294 domain-containing protein	PA1960		hypothetical protein	2144077-2144799(+)	Membrane proteins	0	0	0	0	1	1	1	1	1
	F-I-1	5 917 608 - 5 918 543	-	H7Q92_27605		LysR family transcriptional regulator	PA1961		probable transcriptional regulator	2144810-2145745(-)	Transcriptional regulators	0	0	0	0	1	1	1	1	1
	F-I-1	5 918 692 - 5 919 300	+	H7Q92_27610		FMN-dependent NADH-azoreductase	PA1962	azoR2	FMN-dependent NADH-azoreductase 2 AzoR2	2145894-2146502(+)	Putative enzymes	0	0	0	0	1	1	1	1	1
	F-I-1	5 919 407 - 5 919 673	+	H7Q92_27615		hypothetical protein	PA1963		hypothetical protein	2146609-2146875(+)	Hypothetical, unclassified, unknown	0	0	0	0	1	1	1	1	1
	F-I-1	5 919 759 - 5 921 348	-	H7Q92_27620		ABC-F family ATPase	PA1964		probable ATP-binding component of ABC transporter	2146961-2148526(-)	Transport of small molecules	0	0	0	0	1	1	1	1	1
	F-I-1	5 921 653 - 5 921 988	+	H7Q92_27625		hypothetical protein	PA1965		hypothetical protein	2148854-2149189(+)	Hypothetical, unclassified, unknown	0	0	0	0	1	1	1	1	1
	F-I-1	5 922 270 - 5 922 641	+	H7Q92_27630		5-carboxymethyl-2-hydroxymuconate isomerase	PA1966		hypothetical protein	2149472-2149843(+)	Putative enzymes	0	0	0	0	1	1	1	1	1
	F-I-1	5 922 662 - 5 923 162	-	H7Q92_27635		hypothetical protein	PA1967		hypothetical protein	2149864-2150364(-)	Hypothetical, unclassified, unknown	0	0	0	0	1	1	1	1	1
	F-I-1	5 923 323 - 5 923 580	+	H7Q92_27640	GfdT protein	hypothetical protein	PA1968		hypothetical protein	2150524-2150781(+)	Hypothetical, unclassified, unknown	0	0	0	0	1	1	1	1	1
	F-I-1	5 923 627 - 5 924 019	+	H7Q92_27645		hypothetical protein	PA1969		hypothetical protein	2150828-2151220(+)	Hypothetical, unclassified, unknown	0	0	0	0	1	1	1	1	1
	F-I-1	5 924 086 - 5 924 325	-	H7Q92_27650		hypothetical protein	PA1970		hypothetical protein	2151287-2151526(-)	Hypothetical, unclassified, unknown	0	0	0	0	1	1	1	1	1
	F-I-1	5 924 561 - 5 925 874	-	H7Q92_27655	brnQ	branched-chain amino acid transport system II carrier protein	PA1971	braZ	branched chain amino acid transporter BraZ	2151755-2153068(-)	Transport of small molecules	0	0	0	0	1	1	1	1	1
	F-I-1	5 926 401 - 5 928 104	+	H7Q92_27660		phosphoethanolamine--lipid A transferase	PA1972		conserved hypothetical protein	2153594-2155297(+)	Membrane proteins	0	0	0	0	1	1	1	1	1
	F-I-1	5 928 181 - 5 930 508	+	H7Q92_27665	pqqF	pyrroloquinoline quinone biosynthesis protein PqqF	PA1973	pqqF	pyrroloquinoline quinone biosynthesis protein F	2155374-2157701(+)	Biosynthesis of cofactors, prosthetic groups and carriers	0	0	0	0	1	1	1	1	1
	F-I-1	5 930 775 - 5 931 974	+	H7Q92_27670		porin	PA1974		hypothetical protein	2157968-2159167(+)	Hypothetical, unclassified, unknown	0	0	0	0	1	1	1	1	1
	F-I-1	5 932 077 - 5 933 240	+	H7Q92_27675		GfdT protein	PA1975		hypothetical protein	2159270-2160433(+)	Hypothetical, unclassified, unknown	0	0	0	0	1	1	1	1	1
	F-I-1	5 933 170 - 5 935 815	+	H7Q92_27680		PAS domain-containing protein	PA1976	ercS'	ErcS'	2160363-2163008(+)	Two-component regulatory systems	0	0	0	0	1	1	1	1	1
	F-I-1	5 935 817 - 5 936 680	-	H7Q92_27685		DMT family transporter	PA1977		hypothetical protein	2163010-2163873(-)	Membrane proteins	0	0	0	0	1	1	1	1	1
	F-I-1	5 936 690 - 5 937 355	-	H7Q92_27690		response regulator transcription factor	PA1978	erbR	response regulator ErbR	2163883-2164548(-)	Transcriptional regulators	0	0	0	0	1	1	1	1	1
	F-I-1	5 937 871 – 5 938 011	+	H7Q92_27695		hypothetical protein	/	/	/	/	Hypothetical, unclassified, unknown	0	0	0	0	1	1	1	1	1
	F-I-1	5 938 020 - 5 938 670	+	H7Q92_27700		sensor histidine kinase	PA1979	eraS	sensor kinase, EraS	2165213-2165863(+)	Two-component regulatory systems	0	0	0	0	1	1	1	1	1
	F-I-1	5 938 683 - 5 939 360	+	H7Q92_27705		response regulator transcription factor	PA1980	eraR	response regulator EraR	2165876-2166553(+)	Transcriptional regulators / Two-component regulatory systems	0	0	0	0	1	1	1	1	1
	F-I-1	5 939 386 - 5 940 033	-	H7Q92_27710		pentapeptide repeat-containing protein	PA1981		hypothetical protein	2166580-2167227(-)	Hypothetical, unclassified, unknown	0	0	0	0	1	1	1	1	1
	F-I-1	5 940 087 - 5 941 958	-	H7Q92_27715		PQQ-dependent dehydrogenase, methanol/ethanol family	PA1982	exaA	quinoprotein ethanol dehydrogenase	2167281-2169152(-)	Carbon compound catabolism	0	0	0	0	1	1	1	1	1
	F-I-1	5 942 271 - 5 942 708	+	H7Q92_27720	pedF	cytochrome c-550 PedF	PA1983	exaB	cytochrome c550	2169464-2169901(+)	Energy metabolism / Carbon compound catabolism	0	0	0	0	1	1	1	1	1
	F-I-1	5 942 795 - 5 944 315	+	H7Q92_27725		aldehyde dehydrogenase	PA1984	exaC	NAD+ dependent aldehyde dehydrogenase ExaC	2169988-2171508(+)	Putative enzymes	0	0	0	0	1	1	1	1	1
	F-I-1	5 944 673 - 5 944 744	+	H7Q92_27730	pqqA	pyrroloquinoline quinone precursor peptide PqqA	PA1985	pqqA	pyrroloquinoline quinone biosynthesis protein A	2171865-2171936(+)	Biosynthesis of cofactors, prosthetic groups and carriers	0	0	0	0	1	1	1	1	1
	F-I-1	5 944 797 - 5 945 711	+	H7Q92_27735	pqqB	pyrroloquinoline quinone biosynthesis protein PqqB	PA1986	pqqB	pyrroloquinoline quinone biosynthesis protein B	2171989-2172903(+)	Biosynthesis of cofactors, prosthetic groups and carriers	0	0	0	0	1	1	1	1	1
	F-I-1	5 945 721 - 5 946 473	+	H7Q92_27740	pqqC	pyrroloquinoline-quinone synthase PqqC	PA1987	pqqC	pyrroloquinoline quinone biosynthesis protein C	2172913-2173665(+)	Biosynthesis of cofactors, prosthetic groups and carriers	0	0	0	0	1	1	1	1	1
	F-I-1	5 946 470 - 5 946 748	+	H7Q92_27745	pqqD	pyrroloquinoline quinone biosynthesis peptide chaperone PqqD	PA1988	pqqD	pyrroloquinoline quinone biosynthesis protein D	2173662-2173940(+)	Biosynthesis of cofactors, prosthetic groups and carriers	0	0	0	0	1	1	1	1	1
	F-I-1	5 946 720 - 5 947 865	+	H7Q92_27750	pqqE	pyrroloquinoline quinone biosynthesis protein PqqE	PA1989	pqqE	pyrroloquinoline quinone biosynthesis protein E	2173912-2175057(+)	Biosynthesis of cofactors, prosthetic groups and carriers	0	0	0	0	1	1	1	1	1
	F-I-1	5 947 870 - 5 949 696	+	H7Q92_27755		S9 family peptidase	PA1990	pqqH	PqqH	2175062-2176888(+)	Putative enzymes	0	0	0	0	1	1	1	1	1
	F-I-1	5 949 782 - 5 950 945	+	H7Q92_27760		iron-containing alcohol dehydrogenase	PA1991		probable iron-containing alcohol dehydrogenase	2176974-2178137(+)	Putative enzymes	0	0	0	0	1	1	1	1	1
	F-I-1	5 950 929 - 5 952 623	+	H7Q92_27765		response regulator	PA1992	ercS	ErcS	2178121-2179815(+)	Two-component regulatory systems	0	0	0	0	1	1	1	1	1
	F-I-1	5 952 656 - 5 953 864	-	H7Q92_27770		MFS transporter	PA1993		probable major facilitator superfamily (MFS) transporter	2179848-2181056(-)	Membrane protein / transport of small molecules	0	0	0	0	1	1	1	1	1
	F-I-1	5 953 989 - 5 954 552	-	H7Q92_27775		putative glycolipid-binding domain-containing protein	PA1994		hypothetical protein	2181181-2181744(-)	Hypothetical, unclassified, unknown	0	0	0	0	1	1	1	1	1
	F-I-1	5 954 549 - 5 954 905	-	H7Q92_27780		MmcQ/YjbR family DNA-binding protein	PA1995		hypothetical protein	2181741-2182097(-)	Hypothetical, unclassified, unknown	0	0	0	0	1	1	1	1	1
	F-I-1	5 954 924 - 5 955 202	-	H7Q92_27785		peptidyl-prolyl cis-trans isomerase	PA1996	ppiC1	peptidyl-prolyl cis-trans isomerase C1	2182116-2182394(-)	Chaperones & heat shock proteins / Translation, post-translational modification, degradation	0	0	0	0	1	1	1	1	1
	F-I-1	5 955 260 - 5 957 215	-	H7Q92_27790		acetoacetate--CoA ligase	PA1997		probable AMP-binding enzyme	2182452-2184407(-)	Putative enzymes	0	0	0	0	1	1	1	1	1
	F-I-1	5 957 283 - 5 958 203	-	H7Q92_27795		LysR family transcriptional regulator	PA1998	dhcR	transcriptional regulator, DhcR	2184475-2185395(-)	Transcriptional regulators	0	0	0	0	1	1	1	1	1
	F-I-1	5 958 335 - 5 959 033	+	H7Q92_27800		CoA transferase subunit A	PA1999	dhcA	dehydrocarnitine CoA transferase, subunit A	2185527-2186225(+)	Amino acid biosynthesis and metabolism / Carbon compound catabolism	0	0	0	0	1	1	1	1	1
	F-I-1	5 959 068 - 5 959 724	+	H7Q92_27805		CoA transferase subunit B	PA2000	dhcB	dehydrocarnitine CoA transferase, subunit B	2186260-2186916(+)	Amino acid biosynthesis and metabolism / Carbon compound catabolism	0	0	0	0	1	1	1	1	1
	F-I-1	5 959 874 - 5 961 055	+	H7Q92_27810		acetyl-CoA C-acetyltransferase	PA2001	atoB	acetyl-CoA acetyltransferase	2187065-2188246(+)	Fatty acid and phospholipid metabolism / Central intermediary metabolism	0	0	0	0	1	1	1	1	1
	F-I-1	5 961 268 - 5 962 692	+	H7Q92_27815		short-chain fatty acid transporter	PA2002		conserved hypothetical protein	2188459-2189883(+)	Membrane proteins	0	0	0	0	1	1	1	1	1
	F-I-1	5 962 887 - 5 963 657	-	H7Q92_27820		3-hydroxybutyrate dehydrogenase	PA2003	bdhA	3-hydroxybutyrate dehydrogenase	2190084-2190854(-)	Carbon compound catabolism	0	0	0	0	1	1	1	1	1
	F-I-1	5 963 691 - 5 965 082	-	H7Q92_27825		GntP family permease	PA2004		conserved hypothetical protein	2190891-2192282(-)	Membrane proteins	0	0	0	0	1	1	1	1	1
	F-I-1	5 965 344 - 5 966 789	-	H7Q92_27830		sigma-54-dependent transcriptional regulator	PA2005	hbcR	HbcR	2192544-2193989(-)	Transcriptional regulators	0	0	0	0	1	1	1	1	1
	F-I-1	5 966 858 - 5 968 210	-	H7Q92_27835		aromatic acid/H+ symport family MFS transporter	PA2006		probable major facilitator superfamily (MFS) transporter	2194058-2195410(-)	Membrane protein / transport of small molecules	0	0	0	0	1	1	1	1	1
	F-I-1	5 968 295 - 5 968 933	-	H7Q92_27840	maiA	maleylacetoacetate isomerase	PA2007	maiA	maleylacetoacetate isomerase	2195494-2196132(-)	Carbon compound catabolism	0	0	0	0	1	1	1	1	1
	F-I-1	5 968 930 - 5 970 228	-	H7Q92_27845	fahA	fumarylacetoacetase	PA2008	fahA	fumarylacetoacetase	2196129-2197427(-)	Carbon compound catabolism	0	0	0	0	1	1	1	1	1
	F-I-1	5 970 233 - 5 971 531	-	H7Q92_27850		homogentisate 1,2-dioxygenase	PA2009	hmgA	homogentisate 1,2-dioxygenase	2197432-2198730(-)	Carbon compound catabolism	0	0	0	0	1	1	1	1	1
	F-I-1	5 971 692 - 5 972 495	+	H7Q92_27855		IclR family transcriptional regulator	PA2010	hmgR	HmgR	2198891-2199694(+)	Transcriptional regulators	0	0	0	0	1	1	1	1	1
	F-I-1	5 972 563 - 5 973 465	-	H7Q92_27860		hydroxymethylglutaryl-CoA lyase	PA2011	liuE	3-hydroxy-3-methylglutaryl-CoA lyase	2199762-2200664(-)	Carbon compound catabolism	0	0	0	0	1	1	1	1	1
	F-I-1	5 973 486 - 5 975 453	-	H7Q92_27865		acetyl/propionyl/methylcrotonyl-CoA carboxylase subunit alpha	PA2012	liuD	methylcrotonyl-CoA carboxylase, alpha-subunit (biotin-containing)	2200685-2202652(-)	Carbon compound catabolism	0	0	0	0	1	1	1	1	1
	F-I-1	5 975 450 - 5 976 247	-	H7Q92_27870		gamma-carboxygeranoyl-CoA hydratase	PA2013	liuC	putative 3-methylglutaconyl-CoA hydratase	2202649-2203446(-)	Carbon compound catabolism	0	0	0	0	1	1	1	1	1
	F-I-1	5 976 261 - 5 977 868	-	H7Q92_27875		methylcrotonyl-CoA carboxylase subunit beta	PA2014	liuB	methylcrotonyl-CoA carboxylase, beta-subunit	2203460-2205067(-)	Carbon compound catabolism	0	0	0	0	1	1	1	1	1
	F-I-1	5 977 911 - 5 979 154	-	H7Q92_27880		isovaleryl-CoA dehydrogenase	PA2015	liuA	putative isovaleryl-CoA dehydrogenase	2205190-2206353(-)	Carbon compound catabolism	0	0	0	0	1	1	1	1	1
	F-I-1	5 979 203 - 5 979 607	-	H7Q92_27885		MerR family DNA-binding transcriptional regulator	PA2016	liuR	regulator of liu genes	2206402-2206806(-)	Transcriptional regulators	0	0	0	0	1	1	1	1	1
	F-I-1	5 979 800 - 5 980 729	+	H7Q92_27890		DNA-binding protein	PA2017		hypothetical protein	2206999-2207928(+)	Hypothetical, unclassified, unknown	0	0	0	0	1	1	1	1	1
	F-I-1	5 980 752 - 5 980 970	-	H7Q92_27895		transporter	/	/	/	/	Hypothetical, unclassified, unknown	0	0	0	0	1	1	1	1	1
	F-I-1	5 980 970 - 5 984 107	-	H7Q92_27900	mexY	multidrug efflux RND transporter permease subunit MexY	PA2018	mexY	Resistance-Nodulation-Cell Division (RND) multidrug efflux transporter MexY	2208169-2211306(-)	Membrane proteins / Transport of small molecules / Antibiotic resistance and susceptibility	0	0	0	0	1	1	1	1	1
	F-I-1	5 984 123 – 5 985 313	-	H7Q92_27905	mexX	multidrug efflux RND transporter periplasmic adaptor subunit MexX	PA2019	mexX	Resistance-Nodulation-Cell Division (RND) multidrug efflux membrane fusion protein MexX	2211322-2212512(-)	Antibiotic resistance and susceptibility / Transport of small molecules	0	0	0	0	1	1	1	1	1
	F-I-1	5 985 478 - 5 986 110	+	H7Q92_27910		TetR family transcriptional regulator	PA2020	mexZ	MexZ	2212677-2213309(+)	Transcriptional regulators	0	0	0	0	1	1	1	1	1
	F-I-1	5 986 116 - 5 986 340	-	H7Q92_27915		DUF3203 family protein	PA2021		hypothetical protein	2213315-2213539(-)	Hypothetical, unclassified, unknown	0	0	0	0	1	1	1	1	1
	F-I-1	5 986 494 - 5 987 855	+	H7Q92_27920		UDP-glucose/GDP-mannose dehydrogenase family protein	PA2022		probable nucleotide sugar dehydrogenase	2213693-2215054(+)	Putative enzymes	0	0	0	0	1	1	1	1	1
	F-I-1	5 987 903 - 5 988 742	+	H7Q92_27925	galU	UTP--glucose-1-phosphate uridylyltransferase GalU	PA2023	galU	UTP--glucose-1-phosphate uridylyltransferase	2215102-2215941(+)	Central intermediary metabolism	0	0	0	0	1	1	1	1	1
	F-I-1	5 988 923 - 5 989 345	-	H7Q92_27930		VOC family protein	PA2024		probable ring-cleaving dioxygenase	2216121-2216543(-)	Putative enzymes	0	0	0	0	1	1	1	1	1
	F-I-1	5 989 490 - 5 990 845	+	H7Q92_27935	gorA	glutathione-disulfide reductase	PA2025	gor	glutathione reductase	2216688-2218043(+)	Biosynthesis of cofactors, prosthetic groups and carriers / Amino acid biosynthesis and metabolism	0	0	0	0	1	1	1	1	1
	F-I-1	5 990 900 - 5 991 901	-	H7Q92_27940		bile acid:sodium symporter	PA2026		conserved hypothetical protein	2218098-2219099(-)	Membrane proteins	0	0	0	0	1	1	1	1	1
	F-I-1	5 992 055 - 5 992 447	-	H7Q92_27945		hypothetical protein	PA2027		hypothetical protein	2219253-2219645(-)	Hypothetical, unclassified, unknown	0	0	0	0	1	1	1	1	1
	F-I-1	5 992 580 - 5 993 053	+	H7Q92_27950		Lrp/AsnC family transcriptional regulator	PA2028		probable transcriptional regulator	2219778-2220251(+)	Transcriptional regulators	0	0	0	0	1	1	1	1	1
	F-I-1	5 993 077 - 5 993 376	+	H7Q92_27955		helix-turn-helix domain-containing protein	PA2029		hypothetical protein	2220275-2220574(+)	Hypothetical, unclassified, unknown	0	0	0	0	1	1	1	1	1
	F-I-1	5 993 451 - 5 993 708	-	H7Q92_27960		hypothetical protein	PA2030		hypothetical protein	2220649-2220906(-)	Hypothetical, unclassified, unknown	0	0	0	0	1	1	1	1	1
	F-I-1	5 993 705 - 5 993 959	-	H7Q92_27965		DUF1127 domain-containing protein	PA2031		hypothetical protein	2220903-2221157(-)	Hypothetical, unclassified, unknown	0	0	0	0	1	1	1	1	1
	F-I-1	5 994 139 - 5 995 563	+	H7Q92_27970		PLP-dependent aminotransferase family protein	PA2032		probable transcriptional regulator	2221337-2222761(+)	Transcriptional regulators	0	0	0	0	1	1	1	1	1
	F-I-1	5 995 698 - 5 996 606	+	H7Q92_27975		siderophore-interacting protein	PA2033		hypothetical protein	2222896-2223804(+)	Hypothetical, unclassified, unknown	0	0	0	0	1	1	1	1	1
	F-I-1	5 996 606 - 5 997 103	+	H7Q92_27980		class I SAM-dependent methyltransferase	PA2034		hypothetical protein	2223804-2224478(+)	Hypothetical, unclassified, unknown	0	0	0	0	1	1	1	1	1
